# Supplementary material for: ParB dynamics and the critical role of the CTD in DNA condensation unveiled by combined force-fluorescence measurements
Source: eLife. 2019 Mar 25;8:e43812. doi: 10.7554/eLife.43812 (PMC6433461; doi:10.7554/eLife.43812)
Supplement: Figure 2—source data 1. [file elife-43812-fig2-data1.xlsx]

## Sheet: Figure 2C- Source data
Time	Molecule1	Molecule2	Molecule3	Molecule4	Molecule5	Molecule6	Molecule7	Molecule8	Molecule9	Molecule10	Molecule11	Molecule12	Molecule13	Molecule14	Molecule15
0	6489.1	7219.69	5729.68	3382.09	3844.05	3666.68	7801.83	7180.47	6297.39	6679.91	5371.37	4682.24	5347.13	4894.51	4578.56
0.10459	6446.62	7438.66	5492.31	3534.7	3978.12	3666.55	7753.78	7040.68	6226.16	6363.17	5296.8	4689.09	5280.7	5000.15	4588.22
0.20918	6650.15	7712.3	5410.16	3348.33	3896.73	3685.68	7763.03	7323.66	6276.6	6559.34	4920.45	4620.56	5157.44	4832.25	4313.47
0.31377	6427.85	7622.23	5694.45	3358.5	3735.9	3694.48	7843.41	7159.68	6445.76	6430.16	5074.11	4680.42	5014.07	5013.88	4444.7
0.41836	6453.99	7580.92	5336.5	3317.28	3673.48	3698.25	7680.3	7000.24	6246.6	6388.81	4975.68	4617.49	5049.56	5059.74	4529.6
0.52295	6492	7299.05	5509.2	3367.7	3800.49	3708.56	7635.19	7028.66	6239.32	6365.49	5140.07	4558.63	5152.17	4906.6	4298.54
0.62754	6552.06	7615.02	5517.48	3394.9	3726.59	3614.25	7595.14	7129.79	6261.15	6231.52	4988.24	4781.8	4955.15	5048.24	4462.51
0.73213	6561.94	7633.31	5480.88	3388.22	3923.16	3646.21	7767.4	7196.33	6139.46	6400.25	5015.65	4612.13	4893.77	4890.96	4409.72
0.83672	6327.84	7520.36	5399.92	3388.63	3891.59	3574.86	7835.47	7177.82	6309.63	6545.44	4957.8	4455.22	5180.4	4907.28	4589.96
0.94131	6165.66	7477.69	5372.7	3320.63	3834.57	3683.96	7751.81	7053.23	6470.55	6528.02	5158.75	4613.73	5139.87	4863.31	4541.01
1.0459	6401.06	7628.13	5305.66	3376.49	3725.62	3714.89	7913.03	7145.77	5953.39	6522.02	4876.46	4583.1	5067.85	4770.79	4507.13
1.1505	6376.76	7228.97	5330.58	3330.59	3816.24	3740.02	7746.94	6889.02	6103.11	6363.21	5012.45	4507.89	5135.79	4835.42	4527.83
1.2551	6277.12	7386.39	5645.01	3368.84	3903.12	3539.53	7706.16	6913.8	6216.57	6557.1	5146.13	4471.14	4966.7	4774.25	4435.49
1.3597	6400.09	7138.95	5391.61	3441.17	3891.47	3674.58	7766.15	6940.81	6492.34	6381.63	5039.38	4460.37	5077.55	4715.57	4634.52
1.4643	6478.96	7678.25	5599.17	3381.97	3780.95	3685.55	7629.86	6914.03	6530.4	6479.55	4972.78	4643.39	5045.33	4798.9	4586.99
1.5688	6385.68	7306.76	5367.11	3317.81	3767.99	3540.91	7774.06	6930.38	6515.64	6520.62	4864.56	4501.44	5101.47	4629.79	4462.26
1.6734	6172.34	7319.01	5511	3342.47	3891.3	3598.83	7611.1	6978.88	6554.54	6617.99	4945.89	4631.77	4955.01	4863.56	4389.64
1.778	6536.81	7219.17	5459.81	3429.58	3871.33	3661.36	7739.81	7025.25	6495.03	6526.43	4906.35	4644.33	5054.23	4976.49	4510.23
1.8826	6451	7520.79	5565.69	3295.79	3977.4	3666.54	7679.26	6808.17	6217.09	6402.26	4916.49	4677.4	4886.04	4703.97	4437.92
1.9872	6340.26	7266.77	5743.37	3342.02	3844.24	3705.72	7639.23	6957.85	6432.8	6379.34	4883.78	4548.62	4933.3	4731.08	4350.74
2.0918	6060.05	6904.36	5201.56	3521.44	3889.8	3660.47	7448.79	6826.34	6412.18	6460.21	5021.59	4473.71	5036.04	4690.59	4576.62
2.1964	6092.17	7072.73	5627.79	3344.53	3816.68	3570.33	7634.16	6969.44	6397.3	6421.17	4789.03	4601.91	5093.08	5002.1	4418.07
2.301	6378.89	7371.12	5486.99	3428.6	3862.81	3634.43	7573.92	6768.87	6627.94	6471.79	4916.08	4549.31	4870.83	4759.15	4483.7
2.4056	6174.99	7317.55	5364.32	3390.41	3875.78	3619.29	7483.92	7020.92	6597.64	6439.76	5147.09	4517.41	5122.6	5011.48	4590.21
2.5102	6022.84	7111.87	5310.95	3470.64	3860.28	3663.78	7681.29	6975.63	6214.28	6425.88	4813.54	4620.07	4927.41	4658.93	4587.89
2.6147	5939.31	6998	5402.12	3409.13	3955.12	3727.63	7507.02	7063.56	6452.99	6429.59	4878.45	4408.42	4919.6	4766.83	4414.69
2.7193	6142.95	7019.55	5425.82	3310.88	4046.15	3538.57	7623.17	7191.95	6577.2	6332.68	4718.36	4548.97	5005.19	4583.45	4507.41
2.8239	6397.18	7345.96	5363.47	3342.94	3931.99	3691.88	7784.18	7066.72	6465.18	6411.54	4733.79	4651.39	4899.84	4620.18	4503.15
2.9285	6462.11	7470.87	5314.94	3390.91	3905.12	3540.8	7676.21	7029.62	6328.59	6488.92	5021.69	4589.93	4938.93	4824.31	4484.09
3.0331	6252.93	7112.75	5431.88	3272.84	3951	3732.92	7512.88	6980.29	6424.79	6407.8	4883.49	4574.67	4993.43	4683.99	4421
3.1377	5930.88	6988.34	5370.19	3346.58	3870.53	3680.29	7689.87	6914.17	6384.31	6393.77	4856.23	4611.35	4968.35	4672.91	4388.29
3.2423	6132.23	6860.71	5475.49	3417.81	3830.26	3657.9	7860.01	7069.42	6592.17	6442.08	4692.84	4792.32	5033.34	4676.21	4292.86
3.3469	6022.66	7163.27	5477.83	3315.17	3783.48	3742.7	7782.5	6912.63	6211.11	6330.29	4773.75	4583.32	5000.9	4712.8	4493.3
3.4515	6231.29	7213.5	5456.92	3353.15	3820.11	3726.67	7472.62	7070.51	6373.94	6396.77	4801.96	4295.67	4986.14	4628.37	4358.4
3.5561	6152.57	7030.35	5432.9	3379.2	3798.85	3627.23	7764.35	7138.6	6361.49	6553.51	4673.39	4507.31	5076.81	4668.06	4465.87
3.6606	6340.78	7247.48	5651.01	3318.33	3847.34	3735.86	7664.17	6906.09	6241.2	6400.79	4719.09	4579.96	4922.99	4551.07	4346.17
3.7652	6072.7	7006.46	5557.95	3354.49	3775.43	3702.17	7640.34	6890.21	6142.39	6519.33	4810.01	4554.3	4959.24	4687.07	4511.75
3.8698	6104.17	7168.41	5505.08	3338.24	3730.78	3587.81	7625.93	6822.06	6228.92	6282.17	4636.61	4638.32	4937.89	4766.62	4549.1
3.9744	6058.74	7055.29	5321.56	3352.49	3816.25	3608.57	7735.51	6975.62	5874.11	6352.71	4839.5	4565.32	4797.1	4765.9	4512.06
4.079	5874.98	7168.98	5310.44	3317.47	3779.97	3652.89	7742.68	6831.75	5962.23	6368.68	4648.72	4423.3	4847.95	4625.12	4481.81
4.1836	5971.16	7076.31	5411.22	3329.98	3825.33	3565.76	7813.34	6998.64	6263.61	6459.67	5101.55	4706.47	5051.07	4678.46	4355.81
4.2882	6140.39	7061.72	5521.99	3309.54	3897.68	3552.28	7657.57	7119.32	6436.3	6415.42	4649.95	4570.93	4840.98	4708.16	4381
4.3928	6005.63	6988.93	5558.32	3322.19	3761.91	3707.04	7579.79	6754.65	6408.8	6387.27	4781.07	4615.46	4861.85	4762.26	4540.99
4.4974	5917.8	6977.46	5637.01	3413.2	3787.92	3772.85	7869.9	7054.88	6386.63	6396.15	5146.96	4795.83	5205.61	4606.08	4440.18
4.602	6141.16	7080.45	5316.59	3527.21	3866.79	3793.46	7709.4	6990.33	6550.88	6381.5	4937.93	4450.83	5074.73	4659.19	4518.08
4.7065	5985.47	7038.25	5385.81	3379.38	3851.46	3746.44	7672.66	6835.25	6417.24	6334.92	4867.96	4684.79	5102.3	4667.4	4427.83
4.8111	6251.36	7021.58	5343.89	3377.32	3804.15	3692.45	7534.46	6915.99	6611.75	6524.58	4828.44	4502.05	4995.06	4642.4	4420.69
4.9157	6104.62	7080.54	5459.27	3360.5	3828.19	3623.72	7614.64	7015.96	6356.61	6465.91	4854.22	4380.17	5077.62	4548.35	4480.29
5.0203	6299.94	7468.52	5520.58	3330.92	3893.49	3572.15	7760.7	7150.41	6234.18	6288.73	4796.55	4765.95	5017.59	4576.67	4498.52
5.1249	6123.07	7083.11	5450.69	3347.34	3840.14	3619	7766.76	6952.47	6262.73	6389.15	4624.44	4572.9	4966.9	4735.22	4478.95
5.2295	6336.94	7096.54	5429.31	3440.46	3803.96	3544.2	7691.97	6958.63	6471.34	6354.72	4872.94	4518.39	4982	4624.74	4432.07
5.3341	5906.1	6899.91	5555.08	3346.21	3768.09	3635.49	7663.83	6836.89	6313.5	6263.89	4804.09	4748.18	4881.9	4694.66	4561.58
5.4387	5898.67	6919.73	5468.14	3414.46	3902.02	3688.03	7674.71	6874.64	6335.47	6498.19	4808.5	4486.68	4870.99	4621.48	4634.53
5.5433	6269.67	7360.35	5370.64	3393.94	3983.03	3600.94	7660.97	7048.55	6624.39	6349.92	4842	4631.37	4946.86	4658.7	4527.8
5.6479	6247.14	7054.09	5295.51	3309.87	3793.11	3732.38	7652.22	7125.53	6399.07	6286.97	4822.47	4495.32	4819.06	4706.9	4512.48
5.7524	6221	7465.24	5400.06	3305.99	3875.11	3672.33	7623.43	6906.38	6297.81	6036.11	4800.38	4638.2	4914.33	4697.19	4352.38
5.857	5980.28	7186.86	5459.41	3338.3	3893.06	3596.55	7610.46	7041.3	6379.91	6422.99	4565.08	4582.99	4905.25	4748.9	4628.5
5.9616	5920.07	7366.24	5300.36	3343.63	3787.92	3620.46	7594.9	7073.15	6422.26	6382.37	5020.63	4539.65	4889.94	4761.89	4657.98
6.0662	5907.55	7045.64	5531.34	3242.01	3791.85	3537.8	7673.5	6995.32	6462.38	6194.6	4722.29	4718.59	5051.45	4807.06	4564.82
6.1708	5926.5	7244.15	5442.72	3378.47	3796.57	3621.76	7753.65	7075.76	6444.25	6115.26	4504.95	4669.69	5105.1	4668.24	4593.25
6.2754	6095.06	7263.98	5588.92	3393.44	3891.24	3700.64	7685.43	7014.99	6564.2	6306.19	4504.11	4566.23	4961.19	4677.55	4713.47
6.38	6239.51	7222.31	5455.7	3340.37	3799.6	3789.48	7574.01	7033.01	6431.14	6380.06	4561.2	4639.07	5045.21	4560.87	4389.03
6.4846	6067.89	7249	5507.62	3275.02	3866.79	3740.17	7514.86	6924.12	6376.9	6504.24	4671.26	4320.64	5092.18	4810.08	4420.3
6.5892	6255.59	7488.96	5514.43	3390.51	3840.55	3653.99	7616.72	6935.33	6403.24	6419.78	4612.15	4342.39	4921.69	4710.23	4464.49
6.6938	5953.35	7383.5	5576.05	3338.37	3868.41	3734.36	7664.29	6892.19	6410.12	6468.18	4684.47	4474.92	5015.2	4686.09	4189.13
6.7983	6026.21	7331.84	5714.38	3343.89	3832.2	3718.24	7632.97	7052.27	6348.17	6350.37	4557.51	4581.78	4990.38	4695.67	4350.14
6.9029	6226.23	7440.08	5441.96	3338.7	3809.84	3795.04	7947.16	6829.82	6407.23	6310.19	4610.07	4608.2	5119.78	4567.69	4530.57
7.0075	6118.41	7176.22	5550.34	3289.96	3789.9	3720.98	7530.26	6950.76	6710.19	6460.62	4498.41	4696.46	5175.9	4669.21	4481.84
7.1121	5777.98	6811.38	5675.58	3333.23	3843.2	3752.53	7558.43	6896.8	6240.49	6359.71	4552.11	4430.7	5149.35	4589.84	4426.53
7.2167	6283.83	7301.46	5678.36	3334.01	3711.86	3691.85	7721.54	6977.1	6450.62	6284.19	4644.27	4529.86	4896.94	4584.38	4495.25
7.3213	6062.38	7327.08	5403.12	3357.53	3850.91	3823.9	7701.98	6751.93	6551.37	6389.01	4767.62	4646.46	4900	4766.15	4429.39
7.4259	6293.25	7271.82	5314.88	3342	3834.44	3609.76	7533.75	6647.96	6483.58	6072.92	4912.32	4580.79	4761.27	4688.25	4292.5
7.5305	5785.94	7002.16	5473.08	3328.84	3866.51	3702.8	7644.24	6923.37	6584.15	6157.13	4720.7	4724.27	5044.18	4599.56	4437.06
7.6351	6076.84	7161.84	5399.4	3334.97	3819.48	3811.67	7840.3	6800.91	6450.47	6031.56	4828.72	4594.76	4964.83	4660.02	4351.18
7.7397	5906.66	7114.67	5318.7	3392.5	3760.44	3741.14	7671.48	6699.04	6355.48	6327.38	4896.47	4691.39	5072.19	4696.64	4409.83
7.8442	6052.58	7031.4	5581.75	3439.42	3869.85	3775.34	7523.46	6878.12	6606.67	6372.56	4743.27	4688.5	5027.95	4703.11	4402.98
7.9488	6140.7	7126.83	5412.98	3311.79	3768.13	3784.86	7642.55	6834.83	6453.6	6362.01	4753.66	4609.9	5136.62	4902.98	4394.43
8.0534	6225.47	7365.14	5432.16	3331.65	3794.95	3733.59	7600.15	6907.3	6536.22	6255.39	4732.88	4560.78	5022.56	4694.64	4578.72
8.158	6092.85	7225.52	5494.88	3295.85	3900.57	3673.89	7719.79	6887.93	6419.49	6377.74	4892.51	4536.03	5128.83	4805.35	4466.97
8.2626	6381.68	7114.84	5593.34	3389.09	3847.08	3636.9	7616.59	6816.65	6473.4	6417.56	4923.51	4589.55	5045.51	4851.05	4476.7
8.3672	6313.32	7226.27	5845.15	3316.46	3913.89	3654.34	7730.03	7085.8	6553.08	6504.66	4792.53	4710.55	5108.62	4535.52	4328.02
8.4718	5841.19	7130.44	5269.5	3347.45	3801.41	3639.33	7851.72	6935.68	6391.41	6415.73	4753.89	4596.9	5137.08	4633.55	4355.46
8.5764	6405.41	7256.99	5565.14	3368	3746.27	3495.08	7680.33	6912.59	6403.65	6301.34	4637.59	4518.55	5198.72	4638.93	4332.46
8.681	6182.14	7342.75	5408.99	3466.82	3877.91	3616.79	7624.24	6837.31	6512.49	6405.49	4685.74	4566.35	4816.94	4772.67	4470.62
8.7856	5960.13	7277.14	5683.74	3299.96	3890.98	3742.25	7676.92	6670.61	6512.24	6394.94	4589.64	4457.64	5250.36	4687.25	4323.79
8.8901	5935.98	6874.77	5593.4	3248.95	3862.99	3679.83	7637.91	6720.08	6199.5	6387.14	4826.87	4523.02	4761.22	4935.54	4335.84
8.9947	5941.49	7148.29	5548.73	3319.35	3775.9	3608.18	7558.38	6856.09	6357.61	6300.55	4785.62	4697.98	4989.45	4935.51	4497.7
9.0993	6051.84	7193.7	5338.7	3352.51	3857.39	3818.51	7697.88	6712.18	6230.86	6374.33	4685.35	4479.77	4983.11	4691.49	4466.01
9.2039	6389.46	7349.51	5410.67	3285.27	3844.64	3706.64	7549.67	6782.04	6260.5	6371.47	4737.86	4593.76	4981.33	4588.81	4293.13
9.3085	6119.69	6949.3	5408.23	3281.06	3870.94	3707.17	7616.98	6710.06	6315.49	6340.96	4800.53	4417.02	4794.76	4470.07	4346.39
9.4131	6127.94	7048.35	5193.59	3389.85	3961.54	3678.42	7705.63	6780.49	6187.87	6178.38	4674.29	4567.93	4967.74	4563.15	4264.56
9.5177	6114.54	7059.48	5526.93	3408.99	3895.15	3680.71	7501.72	6822.67	6340.1	6298.23	4657.15	4868.03	5024.92	4703.4	4360.08
9.6223	6361.45	7322.27	5400.35	3482.95	3931.92	3753.76	7639.48	6641.13	6296.83	6375.88	4780.42	4443.1	4881.42	4698.15	4462.04
9.7269	6010.21	7074.39	5682.75	3347.84	3941.24	3600.51	7682.25	6930.67	6147.66	6354.99	4614.9	4395.98	5094.61	4643.84	4419.52
9.8315	6181.56	6999.29	5185.73	3349.46	3742.41	3757.51	7652.49	6828.39	6216.13	6187.88	4965.31	4531.57	4851.86	4693.96	4391.45
9.936	6304.98	7118.71	5642.32	3335.8	3840.4	3681.83	7748.66	6725.18	6333.29	6295.49	4718.53	4377.27	4956.62	4526.46	4260.89
10.041	6298.01	7100.16	5599.43	3360.81	3914.54	3720.22	7832.9	6734.94	6226.63	6271.52	4649.57	4596.14	5019.07	4536.48	4475.75
10.145	6071.66	7220.66	5624.11	3383.59	3859.92	3668.34	7708.52	6780.55	6548.9	6348.42	4732.2	4333.57	5022.89	4729.95	4354.7
10.25	6281.76	7153.76	5643.86	3373.33	3840.3	3732.88	7711.08	6652.13	6636.46	6487.59	4755.77	4530.32	4971.3	4656.26	4393.92
10.354	6232.74	7481.45	5752.04	3441.11	3814.86	3749.23	7695.14	6809.99	6396.89	6383.16	4884.93	4440.18	4956.21	4752.25	4298.24
10.459	6311.41	7205.08	5514.07	3389.09	3819.72	3745.11	7972.91	6813.22	6356.85	6360.12	4706.38	4558.52	4981.11	4716.57	4424.48
10.564	6336.99	7350.99	5597.97	3316.28	3907.09	3636.54	7677.51	6537.28	6322.47	6327.23	4738.51	4348.54	4842.73	4641.92	4286.89
10.668	6393.19	7361.94	5570.08	3351.26	3763.79	3646.34	7567.07	6598.56	6536.01	6399.7	4728.31	4368.54	5028.56	4627.07	4371.09
10.773	6235.38	7137.64	5230.66	3354.18	3844.86	3781.33	7843.26	6552.14	6426.9	6340.3	4857.98	4461.14	5158.44	4915.95	4239.21
10.877	6393.09	7375.38	5579.25	3255.6	3747.69	3730.37	7701.99	6830.14	6544.58	6493.66	4740.66	4539.53	4980.1	4778.3	4339.08
10.982	6267.41	7129.41	5620.62	3306.72	3794.88	3784.16	7834.62	6751.98	6437.23	6450.01	4813.61	4415.72	5119.07	4716.38	4305.8
11.087	6239.67	7288.21	5397.45	3328.98	3783.09	3524.8	7667.56	6768.57	6413.3	6253.48	4662.16	4462.46	4875.02	4693.29	4276.71
11.191	6488.24	7474.2	5464.4	3266.54	3776.94	3649.27	7659.76	6745.06	6408.01	6382.95	4835.03	4544.48	5022.99	4512.74	4402.68
11.296	6232.17	7391.08	5549.63	3407.68	3821.4	3743.01	7601.2	6660.05	6430	6315.39	4963.17	4446.25	4909.73	4589.62	4316.23
11.4	6291.57	7272.79	5323.64	3354.68	3748.93	3691.6	7587.25	6709.56	6406.3	6219.06	4776.53	4602.12	4972.89	4676.61	4403.2
11.505	6022.52	7124.12	5589.91	3360.48	3747.73	3840.11	7621.11	6730.4	6320.05	6581.89	4787	4591.29	4982.14	4694.7	4172.2
11.609	6244.38	7389.26	5508.03	3382.14	3718.53	3693.44	7621.02	6833.72	6397.64	6460.99	4855.77	4587.34	4853.92	4892.47	4282.62
11.714	6210.41	7065.35	5560.6	3295.86	3741.98	3846.2	7795.76	6757.05	6591.4	6094.26	4701.98	4625.2	4897.97	5001.75	4345.65
11.819	6459.35	7228.29	5555.96	3306.41	3813.46	3838.56	7637.45	6810.96	6298.64	6380.51	4813.12	4484.42	4812.37	4747.83	4385.49
11.923	6364.52	7208.32	5289.85	3425.83	3891.27	3821.72	7780.09	6699.98	6163.9	6360.67	4757.15	4532.67	4934.3	4884.72	4407.8
12.028	6346.19	7174.38	5605.33	3333.81	3855.12	3841.31	7764.37	6781.98	6283.34	6468.58	4744.59	4597.24	4830.67	4841.55	4287.88
12.132	5909.84	6852.65	5601.51	3324.1	3737.54	3704.08	7631.66	6551.37	6391.25	6216.98	4854.68	4349.94	4910.84	4644.6	4362.48
12.237	6123	7246.9	5783.4	3338.16	3741.48	3511.93	7648.67	6827.48	6103.72	6311.52	4890.21	4331.84	4917.22	4875.73	4382.21
12.342	6311.96	7421.43	5485.41	3327.17	3745.97	3591.99	7736.32	6877.92	6288.7	6360.28	5117.39	4390.59	4894.11	4638.14	4321.68
12.446	6166.33	7130.47	5740.43	3459.19	3939.18	3751.09	7529.51	6793.12	6729.02	6491.6	5000.78	4339.51	4821.38	4769.41	4550.33
12.551	6098.94	7090.17	5531.42	3371.31	3832.31	3747.39	7771.42	6844.34	6500.6	6376.41	5052.43	4395.83	5006.44	4857.02	4366.29
12.655	6159.52	7271.01	5606.94	3419.34	3820.31	3732.35	7593.31	6687.21	6464.1	6475.75	4923.85	4303.07	4894.16	4653.5	4376.67
12.76	6113.08	7239.38	5569.77	3455.48	3775.66	3613.22	7616.38	6733.82	6299.5	6521.12	4965.84	4301.53	5113.56	4805.76	4357.33
12.865	6538.86	7516.67	5581.39	3425.84	3895.62	3543.04	7659.77	6708.71	6316.13	6524.7	4893.78	4488.04	4922.1	4774.89	4266.21
12.969	6269.82	7429.21	5530.83	3427.95	3885.58	3974.33	7735.85	6761.7	6506.41	6290.53	4645.49	4530.56	4956.55	4944.4	4516.42
13.074	6280.8	7540.18	5780.48	3398.24	3706.28	3632.92	7576.83	6644.71	6488.41	6379.69	4761.01	4643.79	4876.19	4633.75	4356.82
13.178	6262.66	7409.36	5730.93	3338.06	3827.28	3566.15	7545.08	6859.5	6524.08	6236.21	4851.07	4474.35	5037.35	4768.06	4288.85
13.283	6051.9	7200.6	5572.12	3426.74	3710.25	3541.01	7609.52	6872.4	6306.53	6407.64	4992.58	4608.77	5015.69	4731.37	4243.3
13.388	6219.99	7305.64	5741.08	3320.86	3800.65	3751.97	7789.55	6683.33	6628.84	6438.36	4867.49	4455.91	4843.23	4716.63	4296.63
13.492	6174.97	7426.65	5573.35	3399.88	3867.67	3628.99	7611.87	6742.66	6613.6	6439.24	4901.71	4391.12	4890.99	4558.75	4388.9
13.597	6191.38	7352.29	5403.03	3480.5	3799.36	3762.41	7673.09	6832.77	6607.31	6360.58	4745.56	4442.64	4963.25	4700.81	4498.8
13.701	6217.05	7258.53	5768.24	3294.16	3826.4	3723.62	7584.64	6682.61	6396.71	6571.97	4811.7	4620.53	4850.28	4709.63	4395.25
13.806	6294.3	7196.04	5675.83	3334.21	3784.83	3750.65	7640.27	6552.9	6638.89	6347.84	4704.58	4352.39	5094.01	4720.37	4415.56
13.91	6263.31	7391.62	5475.44	3303.77	3676.37	3557.48	7688.06	6548.02	6503	6378.52	4804.98	4532.04	4771.05	4839.72	4376.55
14.015	6097.02	7373.73	5715.5	3337.05	3740.57	3713.33	7571.95	6791.16	6443.62	6493.22	4813.11	4491.13	4806.36	4899.69	4391.82
14.12	6214.12	7361.34	5604.63	3332.84	3717.88	3666.75	7587.67	6614.69	6611.55	6403.34	4996.93	4317.52	4814.57	4834.68	4390.9
14.224	6611.45	7496.38	5467.04	3343.92	3822.33	3637.98	7668.55	6508.87	6457.38	6214.8	4861.26	4268.96	4810.63	4643.44	4345.05
14.329	6229.54	7206.16	5757.24	3345.72	3766.47	3687.98	7676.04	6637.32	6496.3	6319.54	4650.58	4390.71	5057.36	4848.31	4319.15
14.433	6285.62	7226.59	5556.21	3384.8	3736.39	3660.65	7576.97	6552.77	6334.13	6655.69	4887.73	4356.58	5125	4954.63	4218.2
14.538	6260.43	7394.83	5544.19	3382.19	3755.37	3667.86	7585.26	6624.63	6565.95	6378.53	5081.71	4518.32	4916.08	5128.56	4439.29
14.643	6422.44	7295.19	5659.05	3465.18	3724.2	3652.41	7504.26	6522.92	6573.38	6307.21	4809.21	4553.81	4965.71	4913.27	4366.1
14.747	6490.73	7669.58	5703.57	3396.96	3772.34	3643.51	7649.14	6603.73	6523	6293.61	4989.6	4641	5068.18	4822.67	4481.02
14.852	6023.45	7287.3	5745.61	3312.3	3768.03	3607.73	7672.48	6709.01	6278.57	6266.09	4745.64	4686.44	4985.62	4760.67	4427.93
14.956	6340.89	7420.83	5790.7	3327.31	3712.85	3727.17	7635.73	6535.38	6478.05	6386.86	4991.38	4555.49	4811.33	4667.88	4406.05
15.061	6327.62	7416.12	5474.08	3232.09	3750.65	3714.74	7545.56	6758.25	6366.66	6257.09	4973.07	4487.63	4823.33	4775.53	4481.86
15.166	6341.3	7278.22	5345.57	3318.95	3743.01	3740.37	7553.62	6607.75	6702.99	6462.81	5170.84	4609.67	5092.94	4858.33	4337.11
15.27	6402.69	7178.34	5431.71	3407.7	3811.81	3593.37	7447.16	6836.78	6565.61	6163.73	5146.97	4667.88	4983.81	4824.74	4453.81
15.375	6353.56	7297.76	5491.24	3382.22	3824.13	3601.51	7440.15	6677.81	6598.93	6369.45	4857.47	4457.01	4878.3	4805.15	4329.87
15.479	6404.41	7710.12	5477.1	3363.86	3714.8	3642.1	7629.97	6666.88	6651.36	6505.53	4758.6	4313.51	4959.52	4825.11	4315.95
15.584	6404.91	7429.52	5560.87	3405.03	3650.99	3613.77	7676	6656.07	6410.78	6286.41	5077.77	4421.9	5047.27	4755.81	4297.36
15.688	6413.52	7358.19	5590.33	3414.93	3706.26	3759.99	7668.82	6651.05	6471.07	6523.91	4923.52	4504.25	4910.09	4667.13	4337.27
15.793	6426.69	7371.81	5499.83	3297.32	3697.27	3797.57	7542.76	6621.48	6585.55	6516.51	4938.94	4541.59	4910.35	4914.12	4380.82
15.898	6336.63	7395.31	5487.67	3276.49	3634.27	3705.42	7700.61	6441.23	6592.29	6472.14	4957.65	4566.98	4868.27	4656.17	4362.47
16.002	6220.32	7273.44	5538.98	3274.44	3632.93	3714	7606.8	6505.63	6641.82	6359.17	5003.82	4535.97	4973.18	4818.23	4363.88
16.107	6125.03	7306.71	5608.62	3364.36	3692.36	3735.6	7514.11	6528.19	6347.35	6335.35	4815.57	4290.04	4938.58	4519.81	4238.47
16.211	6159.21	7305.3	5566.28	3334.68	3720.82	3639.35	7456.76	6732.44	6462.76	6451.61	5258.12	4602.98	4926.53	4733.34	4335.5
16.316	6480.24	7455.15	5535.17	3435.44	3743.54	3682.9	7555.5	6504.6	6340.84	6262.78	5174.03	4501.95	4863.92	4729.9	4420.55
16.421	6296.44	7298.17	5274.64	3212.34	3591.71	3574.33	7471.76	6454.45	6472.87	6461.38	5208.52	4581.28	4931.48	4844.19	4459.88
16.525	5978.62	7293.46	5633.08	3376.58	3845.15	3668.42	7513.24	6514.85	6500.09	6502.55	5222.26	4477.86	4973.41	5031.3	4354.9
16.63	6017.83	7275.77	5427.02	3395.02	3718.85	3655.77	7625.11	6358.09	6482.72	6273.09	4898.09	4473.39	4768.64	4771.62	4231.93
16.734	6299.42	7562.65	5456.6	3282.25	3729.41	3752.9	7653.32	6568.74	6436.7	6343.2	5209.66	4406.71	4797.07	4932.14	4244.44
16.839	6301.61	7492.74	5739.05	3277.27	3714.59	3698.5	7772.01	6556.57	6476.83	6287.35	4971.33	4491.34	4927.92	4852.3	4299.45
16.944	6101.24	7347.12	5735.47	3238.92	3686.45	3694.06	7529.94	6384.01	6430.7	6490.53	5182.56	4385.49	4876.96	4859.13	4315.53
17.048	6225.82	7280.69	5630.59	3238.39	3769.65	3631.07	7555.43	6525.26	6437.14	6299.8	5463.09	4266.82	4799.15	4798.72	4344.09
17.153	6259.63	7467.66	5673.93	3278.77	3822.18	3720.36	7567.27	6576.95	6410.63	6339.23	5086.59	4456.9	4755.18	4652.27	4302.71
17.257	6220.91	7265.67	5644.44	3318.69	3830.62	3940.41	7491.19	6471.96	6359.85	6307.97	5066.98	4274.61	4929.52	4814.54	4261.84
17.362	6094.07	7296.74	5774.78	3266.68	3814.41	3625.73	7545.51	6437.27	6485.91	6200.74	4982.53	4446.41	4876.12	4829.4	4338.53
17.467	6048.88	7511.19	5579.84	3277.07	3753.72	3658.84	7640	6424.35	6618.39	6238.27	5186.65	4411.19	4893.6	4761.2	4259.62
17.571	6139.62	7371.78	5670.07	3294.86	3788.14	3671.05	7588.31	6300.43	6478.5	6228.17	5268.83	4412.54	4922.38	4949.89	4429.05
17.676	6234.22	7319.3	5380.26	3323.83	3816.22	3796.34	7496.72	6393.95	6705.32	6154.93	5110.17	4331.19	4899.18	4747.16	4299.95
17.78	6147.82	7321.62	5584.34	3322.07	3815.32	3663.21	7455.72	6455.15	6643.03	6325.15	5322.15	4394.03	4863.91	4830.02	4266.55
17.885	6198.42	7523.22	5638.16	3317.28	3794.73	3824.76	7530.21	6522.89	6384.73	6265.74	5273.93	4462.26	4975.13	4928.11	4330.57
17.989	6126.42	7270.67	5564.79	3281.16	3581.65	3687.24	7376.79	6480.48	6553.83	6405.59	5222.88	4405.8	5055.34	4717.73	4200.81
18.094	6100.62	7166.82	5598.55	3282.03	3786.65	3609.93	7373.21	6442.24	6398.75	6362.92	5233.18	4484.75	4902.56	4832.58	4245.25
18.199	6358.99	7389.93	5668.02	3301.13	3799.53	3705.18	7645.82	6614.02	6332.48	6435.39	4943.04	4368.49	5020.45	4853.21	4164.93
18.303	5850.75	7277.83	5906.81	3340.83	3818.01	3552.63	7417.05	6431.44	6470.26	6221.04	5226.65	4372.66	4967.66	4756.49	4316.87
18.408	6209.35	7320.71	5551.74	3369.32	3811.8	3540.01	7492.91	6395.22	6483.55	6532.89	5073.39	4477.47	4904.62	4977.51	4311.8
18.512	6204.73	7260.67	5679.55	3328.54	3805.03	3740.82	7535.93	6454.34	6650.5	6421.02	4990.1	4374.11	4835.2	5050.54	4218.95
18.617	6191.96	7284.81	5357.39	3324.7	3733.01	3636.93	7589.32	6614.99	6596.25	6262.79	5364.71	4305.84	4970.15	4858.45	4341.96
18.722	5995.35	7284.33	5886.75	3425.38	3838.85	3534.1	7434.73	6621.95	6603.46	6367.64	5249.58	4495.56	4965.79	4945.89	4353.08
18.826	6032.93	7322.99	5617.53	3341.36	3884.82	3629.9	7450.62	6598.47	6450.22	6285.99	5008.49	4371.8	5068.44	4923.63	4396.32
18.931	6002.37	7267.62	5631.33	3331.71	3739.82	3638.17	7564.98	6456.28	6597.06	6263.96	4866.56	4458.32	4845.25	4917.44	4429.07
19.035	6256.69	7531.46	5418.07	3364.09	3743.39	3588.69	7351.29	6582.52	6671.33	6269.48	5136.45	4352.87	5082.46	4860.67	4322.57
19.14	5937.85	7307.43	5560.1	3377.14	3764.16	3713.12	7461.01	6486.03	6626.41	6287.87	4897.04	4234.1	4924.96	4890.14	4237.8
19.245	6222.04	7387.03	5470.11	3309.4	3642.22	3535.97	7643.92	6345.87	6488.66	6341.52	4949.37	4235.12	4938.73	4833.52	4105.11
19.349	6257.17	7289.35	5522.87	3403.51	3770.61	3607.6	7337.52	6659.24	6638.22	6220.83	4940.32	4472.76	4809.26	4675.3	4382.35
19.454	6086.43	7579.71	5399.12	3338.11	3766.3	3580.57	7462.53	6748.18	6561.41	6230.42	5072.91	4153.23	4991.19	4676.34	4319.97
19.558	5962.3	7170.47	5580.71	3221.59	3666.09	3453.88	7253.01	6575.27	6459.57	6401.05	5137.36	4278.82	5026.49	4586.62	4255.68
19.663	6011.05	7242.35	5654.77	3248.95	3807.22	3547.96	7326.92	6479.56	6328.3	6436.1	4914.68	4361.75	4988.82	4830.27	4333.56
19.768	6076.04	7278.81	5591.81	3342.86	3718.94	3585.42	7322.88	6504.91	6618.03	6272.59	5208.98	4404.88	4854.93	4662.91	4200.04
19.872	6188.71	7292.75	5617.91	3254.86	3590.11	3581.42	7281.82	6544.83	6556.59	6359.07	5096.6	4453.15	4961.81	4714.48	4283.77
19.977	5935.3	7104.67	5734.02	3259.44	3635.67	3532.46	7405.5	6510.42	6697.43	6362.46	5281.4	4430.69	4952.59	4714.68	4021.22
20.081	6205.41	7479.61	5773.75	3303.89	3631.87	3588.57	7250.99	6329.17	6502.67	6359.69	5264.23	4493.17	5085.68	4717.44	4229.02
20.186	6170.18	7233.91	5731.57	3309.76	3632.15	3503.08	7486.71	6412.24	6275.16	6454.27	5413.42	4191.27	4902.84	4490.68	4271.97
20.29	6279.56	7456.64	5647.5	3331.68	3806.63	3485.86	7344.61	6328.71	6423.99	6356.14	5049.63	4396.43	5074.16	4808.34	4225.22
20.395	6188.64	7348.52	5601.69	3379.14	3637.21	3645.53	7446.45	6372.42	6472	6456.3	5070.09	4415.27	5044.97	4801.25	4395.63
20.5	6152.15	7216.45	5658.91	3229.23	3642.93	3647.03	7457.19	6386.77	6358.66	6285.15	4985.04	4451.92	5031.65	4704.12	4242.97
20.604	6206.15	7432.35	5532.08	3330.65	3842.14	3640.18	7455.86	6583.44	6657.1	6147.69	5041.17	4463.8	4954.69	4613.21	4317.41
20.709	5970.33	7241.96	5469.61	3318.94	3806.43	3495.21	7555.07	6480.4	6438.07	6327.3	4952.54	4256.91	5017.24	4687.13	4324.68
20.813	6133.43	7441.71	5578.37	3392.31	3775.75	3629.78	7426.31	6402.05	6500.12	6380.09	5067.38	4439.36	5016.24	4835.2	4341.03
20.918	6011.14	7462.52	5646.56	3397.1	3745.41	3528.03	7346.4	6490.02	6368.14	6259.45	5230.44	4619.29	5126.54	4819.52	4282.17
21.023	6020.21	7054.75	5625.63	3334.96	3731.61	3532.06	7337.79	6524.76	6420.63	6327.48	5033.44	4608.74	5026.78	4880.1	4236.29
21.127	6059.55	7143.33	5418.84	3280.18	3753.99	3513.16	7423.44	6585.94	6361.52	6560.16	5138.79	4328.03	5020.82	4659.24	4307.59
21.232	6198.14	7210.23	5647.04	3474.13	3806.7	3560.54	7276.15	6372.03	6564.73	6248.7	5016.22	4530.94	5087.74	4810.67	4092.03
21.336	6238.44	7320.36	5632.21	3379.17	3790.79	3758.08	7347.13	6449.84	6421.16	6254.12	4772.26	4475.23	5185.02	4635.2	4185.74
21.441	6216.29	7454.88	5482.23	3334.86	3659.88	3579.25	7332.73	6499.59	6292.45	6409.25	5294.09	4542.15	4882.74	4693.44	4232.01
21.546	6326.16	7367.12	5638.25	3388.91	3722.31	3507.65	7315.72	6724.86	6487.18	6281.48	5160.3	4513.59	4886.06	4667.15	4268.47
21.65	6222.02	7460.84	5651.74	3355.06	3817.51	3546.16	7356.16	6381.31	6538.5	6408.77	5056.83	4402.58	5122.99	4742.02	4238.35
21.755	6156.03	7193.36	5638.94	3336.76	3741.25	3491.31	7422.37	6481.14	6371.52	6364.95	4944.14	4323.29	4900.37	4773.86	4140.11
21.859	6355.56	7215.24	5630.08	3341.94	3687.82	3603.59	7369.25	6418.07	6446.99	6356.58	4877.02	4236.71	4980.57	4923.17	4183.01
21.964	6056.06	7303.96	5799.22	3285.91	3828.29	3390.84	7325.17	6400.13	6445.61	6417.66	4903.52	4467.07	5043.14	4651.64	4163.16
22.068	6428.34	7555.85	5697.11	3340.63	3761.86	3438.22	7324.55	6341.13	6542.03	6642.94	4913.51	4463.51	4966.67	4717.21	4086.53
22.173	6114.65	7353.12	5633.39	3423.34	3731.75	3352.99	7431.95	6546.47	6421.22	6687.7	5055.05	4294.2	4841.26	4834.73	4330.85
22.278	6255.69	7344.72	5850.05	3386.31	3740.01	3530.26	7294.58	6434.96	6498.92	6595.54	4978.69	4309.62	4939.14	4820.69	4173.05
22.382	6107.53	7085.39	5724.36	3337.28	3731.36	3457.08	7402.61	6505.35	6518.23	6316.6	5116.87	4447.71	4921.71	4769.78	4164.51
22.487	6157.86	7339.37	5646.26	3391.33	3646.01	3571.49	7266.66	6510.37	6590.25	6199.85	5033.57	4466.11	4988.01	4853.39	4204.03
22.591	6126.19	7236.54	5749.83	3367.65	3718.28	3566.56	7238.62	6492.35	6407.19	6360.9	5034.49	4332.58	5020.15	4681.25	4133.86
22.696	6123.91	7131.63	5551.88	3423.01	3668.26	3609.82	7317.62	6520.62	6319.91	6381.65	5439.18	4288.88	5048.8	4887.77	4248.73
22.801	6203.73	7310	5619.35	3454.1	3668.28	3602.78	7383.48	6581.4	6491.55	6293.99	5201.82	4415.85	5040.16	4706.1	4305.37
22.905	6185.52	7211.71	5675.39	3415.6	3672.14	3607.95	7330.34	6767.69	6354.29	6233.88	5163.59	4347.74	4895.04	4678.24	4245.53
23.01	6152.63	7298.74	5755.06	3355.28	3736.69	3663.81	7416.23	6663.44	6470.79	6408.4	5064.34	4143.78	4967.57	4795.71	4221.7
23.114	6196.35	7137.61	5469.02	3349.21	3709.69	3605.72	7342.59	6533.08	6487.81	6532.43	5083.45	4359.08	4973.51	4723.12	4302.44
23.219	6127.16	7312.6	5848.03	3345.41	3723.87	3396.56	7253.78	6635.75	6664.71	6377.22	5054.56	4374.51	4746.3	4785.54	4315.47
23.324	6371.62	7735.24	5562.82	3383.24	3836.15	3562.37	7398.71	6467.15	6417.89	6415.92	5268.33	4473.04	4936.11	4801.32	4378.98
23.428	6323.26	7674.09	5586.46	3398.01	3806.01	3484.06	7372.67	6592.58	6499.63	6266.53	5255.36	4527.46	5008.01	4826.67	4196.09
23.533	6300.78	7363.52	5565.73	3438.87	3729.69	3514.26	7303.39	6620.54	6466.65	6380.76	5231.45	4316.1	5029.07	4853.76	4381.79
23.637	6154.42	7361.92	5428.55	3357.43	3639.29	3514.94	7459.61	6825.34	6576.5	6121.69	5082.87	4508.73	4906.47	4735.06	4313.54
23.742	6220.96	7288.92	5880.24	3319.21	3651.73	3648.71	7391.68	6700.96	6644.17	6265.24	5324.18	4420.27	4994.14	4638.25	4154.08
23.847	6303.38	7288.33	5672.48	3394.68	3751.57	3412.02	7414.59	6860.18	6418.64	6333.33	5127.82	4310.89	4901.69	4767.11	4267.78
23.951	6406.31	7594.46	5742.45	3423.12	3767.32	3410.06	7425.95	6477.9	6556.35	6381.54	5091.69	4493.51	4831.71	4716.58	4288.1
24.056	6250.81	7435.36	5672.84	3374.4	3741.45	3664.68	7189.3	6459.91	6614.36	6197.64	5166.93	4491.38	4930.02	4755.37	4360.52
24.16	6284.18	7140.48	5622.38	3285.24	3757.53	3591.38	7266.46	6623.89	6561.37	6278.91	5457.61	4517.34	5120.82	4660.7	4089.43
24.265	6156.46	7407.65	5556.06	3373.07	3785.29	3663.82	7342.33	6582.87	6505.58	6488.06	5388.89	4355.73	4879.4	4849.19	4253.55
24.369	6135.26	7218.98	5507.38	3375.89	3844.77	3509.9	7313.82	6687.92	6525.72	6336.29	5155.96	4460.29	4963.6	4672.65	4297.9
24.474	6304.18	7593.83	5483.26	3459.32	3837.27	3434.21	7334.53	6588.75	6581.18	6457.12	5105.44	4510.19	4920.21	4662.19	4129.18
24.579	5994.67	7466.16	5667.55	3380.3	3602.72	3418.21	7235.37	6687.62	6650.53	6524.48	5072.42	4462.26	4935.77	4685.45	4182.59
24.683	6078.81	7392.13	5620.22	3365.3	3742.99	3525.11	7156.52	6479.38	6558.95	6413.46	5249.31	4490.26	4976.57	4743.69	4108.53
24.788	6345.92	7411.99	5808.54	3305.86	3765.53	3396.61	7100.52	6537.78	6575.15	6322.76	5097.17	4567.97	5046.91	4736.04	4113.95
24.892	6236.1	7170.05	5706.63	3248.36	3715.86	3471.45	7220.05	6574.96	6739.11	6337.24	5099.9	4417.76	5009.51	4752.76	4055.69
24.997	6234.08	7145.56	5679.1	3258.65	3641.23	3514.35	7354.63	6508.09	6809.19	6461.15	5080.94	4383.9	4945.01	4730.11	4289.57
25.102	6399.86	7346.99	5563.58	3327.61	3804.53	3525.05	7219.39	6591.88	6633.65	6554.15	5182.4	4441.01	4934.9	4836.02	4101.92
25.206	6076.67	7205.63	5592.72	3428.55	3712.44	3514.67	7240.72	6582.15	6627.64	6186.23	5073.13	4488.9	5000.79	5014.68	4101.94
25.311	6267.82	7312.49	5704.58	3415.89	3762.75	3447.51	7271.4	6838.76	6673.5	6568.06	5105.23	4388.8	4911.22	4730.21	4028.9
25.415	6207.81	7324.44	5805.81	3456.38	3717.76	3444.86	7252.61	6716.99	6674.98	6479.1	5249.88	4456.33	4815.48	4768.28	4239.25
25.52	6365.18	7339.92	5701.03	3598.84	3737.98	3384.6	7215.42	6715.08	6656.7	6729.16	5459.76	4408.73	4855.99	4738.23	4253.29
25.625	6239.27	7271.96	5779.55	3465.62	3722.74	3501.57	7255.1	6579.83	6400.36	6349.38	5130.03	4297.06	4821.64	4673.38	4313.39
25.729	6480.41	7485	5950.89	3400.04	3834.14	3484.3	7269.04	6716.28	6521.81	6481.62	4989.65	4419.54	5142.53	4791.08	4085.27
25.834	6390.83	7417.27	5560.33	3317.79	3688.04	3447.43	7218.58	6807.76	6564.08	6256.37	5153.4	4571.9	4984.51	4893.69	4102.42
25.938	6457.89	7320.77	5283.43	3292.82	3820.43	3403.69	7296.8	6824.69	6462.69	6516.83	5248.5	4599.74	4787.87	4772.03	4200.27
26.043	6397.44	7436.48	5374.96	3381.24	3891.81	3395.02	7466.45	6500.27	6566.83	6258.53	5047.43	4369.09	4799.33	4895.69	4266.91
26.147	6386.99	7523.61	5634.77	3294.27	3866.26	3409.26	7225.73	6781.85	6355.37	6503.87	5264.21	4488.44	4846.47	4811.42	4175.67
26.252	6540.13	7466.36	5461.16	3585.33	3934.68	3462.73	7143.98	6515.86	6474.56	6322.16	5174.37	4379.9	4854.12	4921.49	4114.66
26.357	6551.89	7438.15	5695.63	3394.25	3825.73	3664.06	7298	6724.02	6351.74	6231.23	5171.25	4532.97	4857.34	4824.03	4231.89
26.461	6232.84	7368.04	5686.15	3333.65	3704.83	3549.52	7485.32	6891.14	6360.52	6268.27	5174.83	4480.49	4961.34	4704.12	4146
26.566	6199.31	7195	5784.65	3271.13	3747.89	3646.61	7398.85	6817.54	6423.87	6212.47	5314	4493.63	4855.71	4827.17	4133.74
26.67	6461.1	7271.57	5706.73	3282.12	3728.69	3548.44	7322.2	6694.62	6464.61	6426.23	5147.88	4575.66	4783.23	4922.94	4171.33
26.775	6569.3	7380.6	5649.89	3282.41	3684.22	3597.4	7137.16	6571.45	6534.27	6352.04	4934.82	4369.22	4993.56	4784.93	4187.26
26.88	6316.72	7261.09	5545.95	3385.34	3827.12	3517.08	7351.36	6700.5	6347.33	6331.56	5235.69	4477.73	4929.77	4711.66	4202.53
26.984	6558.04	7551.69	5697.52	3426.95	3740.56	3511.02	7335.33	6737.84	6423.06	6107.5	5093.25	4352.78	4861.9	4918.64	4120.29
27.089	6453.09	7294.58	5541.45	3404.11	3849.31	3537.13	7433.55	6779.22	6429.42	6239.99	4938.79	4504.83	4880.38	4905.13	4131.74
27.193	6376.2	7119.41	5581.5	3410.61	3785.53	3439.54	7338.01	6607.26	6663.02	6147.28	5117.36	4411.05	4846.17	4885.78	4170.95
27.298	6371.21	7254.57	5733.27	3362.24	3714.07	3687.72	7396.48	6582.82	6343.89	6232.97	5149.25	4350.22	4865.83	4794.08	4142.96
27.403	6227.42	7313.24	5518.73	3262.92	3709.49	3649.54	7255.2	6767.83	6438.6	6261.19	5275.07	4546.66	4863.33	4875.81	4050.66
27.507	6317.56	7356.31	5659.64	3333.8	3735.14	3618.12	7269.17	6673.72	6434.66	6252.52	5286.35	4514.23	4833.1	4833.79	3962.1
27.612	6402.63	7446.38	5655.99	3435.02	3775.95	3531.77	7268.09	6889.68	6551.63	6083.81	5118.04	4639.59	4891.59	4718.03	4049.37
27.716	6532.91	7529.64	5574.55	3471.48	3843.82	3592.57	7284.33	6846.49	6255.3	6043.42	5236.53	4479.4	5007.26	4868.66	4169.75
27.821	6655.23	7504.73	5576.31	3231.62	3585.06	3636.49	7012.39	6796.05	6318.61	6142.08	5246.81	4431.33	5014.21	4684.79	4041.36
27.926	6250.19	7278.07	5714.68	3317.14	3666.95	3612.94	7184.85	6779.52	6325.17	6435.92	5169.23	4355.6	4940.44	4564.59	4070.66
28.03	6105.74	7544.45	5786.98	3219.35	3641.63	3555.25	7341.62	6784.68	6297.28	6322.15	5094.5	4344.87	4901.49	4778.37	4159.4
28.135	6412.34	7279.53	5637.24	3291.86	3688.6	3585.9	7518.09	6693.23	6383.39	6127.11	5098.11	4325.68	4954.78	4911.04	4263.01
28.239	6494.69	7445.55	5689.59	3324.2	3793.63	3708.72	7323.73	6628.29	6270.53	6279.47	5272.7	4334.34	4966.16	4796.12	4108.86
28.344	6324.6	7396.75	5444.26	3482.89	3745.85	3637.05	7237.32	6646.85	6358.51	6247.27	5145.69	4214.07	5102.93	4834.03	4179.55
28.448	6619.86	7627.06	5627.02	3344.04	3867.92	3489.03	7082.35	6743.11	6288.35	6152.65	5133.48	4531.69	4950.46	4848.48	4086.31
28.553	6630.31	7847.17	5574.32	3348.24	3878.65	3516.72	7249.27	6756.98	6263.58	6024.17	4981.8	4370.26	4903.66	4784.93	4091.05
28.658	6702.98	7451.26	5600.36	3295.73	3735.74	3551.67	7238.97	6921.57	6272.72	6313.52	5035.48	4481.08	5016.6	4925.02	4241.8
28.762	6530.85	7502.79	5589.25	3330.63	3711.83	3638.78	7230.25	6731.45	6559.49	6216.59	5135.93	4547.69	4823.64	4841.41	4220.47
28.867	6429.47	7451.56	5479.01	3271.67	3748.57	3780.28	7403.38	6770.39	6575.36	6276.86	5191.4	4439.65	4949.58	4867.04	4156.02
28.971	6453.31	7519.26	5399.53	3356.17	3763.62	3616.01	7277.75	6705.73	6435.03	6284.5	5066.83	4663.59	4948.98	4897.09	4092.09
29.076	6525.43	7409.28	5698.63	3299.55	3855.04	3491.75	7259.8	6684.47	6572.92	6195.2	5119.16	4446.7	4896.48	4782.85	4104.64
29.181	6704.87	7499.49	5665.84	3374.75	3724.75	3526.43	7388.22	6693.46	6295.73	5993.11	5092.66	4593.63	4959.72	4866.93	4088.36
29.285	6388.46	7513.13	5621.83	3289.93	3757.15	3498.51	7262.36	6830.09	6428.52	6203.31	5067.16	4520.39	4789.3	4832.01	4181.98
29.39	6566.22	7324.16	5675.27	3276.63	3793.76	3612.12	7322.81	6921.9	6384.02	6245.69	5310.54	4554.96	4821.89	4821.22	4143.68
29.494	6205.95	7322.63	5583.9	3187.29	3766.66	3506.8	7305.74	6704.34	6289.12	6355.87	4975.85	4406.44	4805.3	4644.02	4118.49
29.599	6285.09	7358.86	5490.64	3342.38	3886.09	3465.79	7396.71	6607.53	6386.44	6374.48	5316.86	4447.87	4841.28	4635.26	4062.3
29.704	6407.66	7309.42	5523.9	3384.28	3724.19	3402.23	7283.67	6669.72	6411.69	6348.17	5356.05	4414.42	4822.53	4647.82	4109.03
29.808	6717.34	7489.5	5682.1	3467.74	3827.11	3657.76	7308.76	6667.01	6469.96	6312.94	5692.94	4623.11	4818.53	4625.97	4329.9
29.913	6458.21	7420.65	5646.16	3414.93	3817.34	3522.91	7500.53	6638.14	6355.21	6171.69	5549.78	4402.33	4736.83	4901.52	4175.15
30.017	6631.44	7356.8	5572.3	3252.96	3703.66	3423.13	7382.02	6668.89	6448.86	6308.76	5347.83	4334.24	4785.87	4870.93	4110.93
30.122	6654.06	7299.48	5697.08	3319.19	3645.38	3606.26	7288.66	6609.45	6422.64	6144.26	5131.42	4281.27	4910.18	4698.06	4004.2
30.227	6775.78	7531.26	5554.71	3326.7	3718.28	3420.8	7366.93	6724.07	6539.46	6225.42	5465.6	4188.04	4797.82	5028.79	4018.73
30.331	6367.69	7215.33	5859.66	3341.52	3764.63	3662.62	7245.86	6696.67	6595.65	6078.75	5069.75	4347.8	4795.95	4587.4	4168.56
30.436	6730.34	7673.99	5874.2	3315.32	3808.86	3624.07	7420.59	6521.02	6517.02	6205.62	4961.78	4417.36	4772.07	4864.61	4229.75
30.54	6664.84	7778	5532.32	3225.84	3704.84	3542.95	7294	6539.6	6479.34	6172.77	4985.38	4320.85	4911.35	4874.22	4030.55
30.645	6410.56	7268.95	5531.86	3357.29	3776.04	3629.72	7322.84	6606.1	6395.77	6194.19	5030.71	4498.17	4764.58	4601.24	4011.74
30.749	6479.58	7440.85	5684.82	3255.49	3785.77	3523.92	7178.46	6595.49	6378.78	6011.74	4995.28	4434.26	4768.12	4733.37	4108.49
30.854	6393.96	7742.63	5623.81	3271.92	3762.91	3744.47	7229.73	6601.16	6640.62	6041.98	5046.86	4528.73	4812.05	4738.63	4158.56
30.959	6409.74	7231.59	5655.98	3399.71	3706.88	3642.77	7536.3	6783.67	6359.58	6146.6	5023.61	4247.03	4930.71	4721.58	4192.96
31.063	6330.24	7286.34	5802.99	3404.3	3801.08	3717.47	7150.23	6539.16	6475.17	6104.61	5124.24	4439.06	4959.01	4811.01	4060.26
31.168	6143.54	7264.41	5685.92	3400.44	3676.45	3559.19	7100.34	6782.37	6484.26	6060.9	5074.29	4225.32	4828.62	4825.55	4040.71
31.272	6482.22	7676.54	5808.29	3438.24	3694.69	3609.79	7099.29	6692.31	6493.39	5993.75	5199.44	4364.06	4834.02	5070.07	4298.69
31.377	6442.33	7442.82	5698.98	3264.91	3717.66	3472.82	7139.33	6829.56	6433.17	6036.81	5100.58	4316.06	4815.45	4931.22	4066.19
31.482	6428	7344.1	5591.55	3418.65	3927.52	3417.55	7134.42	6648.9	6382.37	6195.52	5282.93	4405.1	4709.89	4827.48	4016.15
31.586	6334.21	7384.24	5446.37	3287.48	3780.18	3619.06	7338.95	6844.33	6493.3	6075.27	5018.46	4225.54	4917.53	4934.05	4006.19
31.691	6578.68	7279.18	5546.33	3407.13	3833.27	3507.54	7387.51	6572.14	6268.68	6050.97	4999.79	4234.03	4721.2	4787.89	3958.57
31.795	6630.02	7484.01	5583.35	3365.64	3806.25	3558.47	7193.97	6680.85	6648.67	6369.76	5070.43	4494.53	4770.9	5031.03	3925.13
31.9	6612.56	7669.92	5425.35	3428.4	3824.79	3460.17	7301.61	6637.97	6516.53	6141.09	5441.01	4226.68	4896.54	4789.75	3911.2
32.005	6646.11	7570.27	5615.52	3472.76	3783	3477.56	7415.46	6432.48	6520.49	6082.83	5278.6	4288.54	4894.14	4791.48	3948.79
32.109	6484.63	7489.96	5588.67	3402.72	3888.07	3582.75	7362.73	6750.38	6591.14	6050.62	5556.13	4353.08	4748.58	4657.86	3924.4
32.214	6567.38	7408.16	5611.31	3148.45	3617.49	3539.96	7424.44	6541.44	6330.35	6305.01	5340.8	4378.25	4840	4779.2	4108.35
32.318	6285.91	7395.5	5630.1	3373.03	3747.46	3547.56	7404.36	6778	6486.47	6155.22	5270.13	4442.08	4691.47	4760.07	4044.84
32.423	6361.87	7385.72	5787.94	3534.39	3780.06	3487.55	7545.32	6712.27	6667.53	6139.16	5151.81	4481.97	4771.61	4744.16	3990.99
32.527	6381.21	7402.34	5587.21	3457.08	3765.86	3568.9	7327.62	6687.56	6685	6109.98	5252.3	4450.23	4723.74	4729.2	3989.81
32.632	6188.67	7463.54	5812.6	3427.71	3704.59	3613.15	7361.7	6550.3	6430.74	6160.39	5421.25	4585.8	5013.69	4768.01	4047.75
32.737	6419.94	7563.29	5503.21	3358.88	3774.34	3613.1	7553.02	6514.91	6426.38	6070.88	5149.02	4299.04	4839.15	4752.99	4021.88
32.841	6412.32	7451.1	5797.94	3344.97	3694.92	3607.56	7462.6	6567.02	6555.77	5998.41	5067.13	4238.74	4848.62	4894.07	3968.36
32.946	6432.46	7636.44	5402.12	3275.14	3687.64	3600.34	7234.3	6541.35	6373.32	6134.58	5320.23	4221.05	4825.51	4763.93	4054.21
33.05	6443.74	7450.84	5452.28	3321.79	3759.25	3556.15	7163.1	6605.1	6634.37	6022.42	5063.87	4411.4	4750.43	4795.22	3961.62
33.155	6300.16	7332.27	5815.39	3226.42	3651.48	3565.24	7584.64	6442.85	6493.25	6278.44	5165.87	4462.53	4891.54	4915.78	3992.03
33.26	6570.97	7389.81	5636.45	3229.63	3679.08	3692.65	7471.46	6601.69	6581.54	6269.02	5274.66	4308.8	4928.8	4804.22	4125.43
33.364	6644.29	7715.84	5703.54	3334.91	3741.62	3583.88	7323.6	6430.35	6472.44	6044.55	5214.54	4581.79	4916.58	4886.4	4046.5
33.469	6444.12	7476.88	5532.97	3301.38	3647.9	3500.72	7437.69	6384.75	6396.98	6128.8	5164.47	4345.79	4831.03	4827.34	4312.5
33.573	6528.41	7557.38	5593.1	3289.91	3771.33	3462.11	7470.07	6454.63	6660.15	6003.26	5352.63	4348.78	5092.93	4825.99	4187.77
33.678	6544.21	7485.85	5655.85	3321.51	3816.73	3546.21	7278.26	6579.72	6642.16	5922.38	5065.29	4292.77	4825.2	4975.59	4334.93
33.783	6581.1	7404.83	5690.26	3266.27	3821.59	3496.23	7231.7	6485.12	6397.13	6179.24	5163.2	4397.41	4736.84	4828.55	4055.33
33.887	6747.54	7669.11	5559.91	3332.6	3759.77	3436.96	7278.79	6563.5	6607.66	5971.43	5009.4	4497.53	4779.49	4939.11	4091.29
33.992	6463.35	7613.66	5620.36	3289.57	3793.24	3530.03	7528.3	6514.96	6551.23	6056.89	5153.78	4424.23	4894.86	4694.83	4150.32
34.096	6373.85	7143.47	5721.81	3272.02	3768.38	3448.44	7366.06	6449.65	6530.92	6114.74	5319.23	4067.69	4968.97	4914.68	3958.49
34.201	6344.3	7287.23	5477.36	3328.41	3693.4	3593.8	7525.38	6665.58	6352.62	5957.51	5192.4	4324.31	4998.14	4978.37	4074.76
34.306	6468.78	7322.59	5435.02	3315.27	3635.64	3452.91	7279.64	6592.53	6504.78	6015.41	5193.15	4464.72	4749.83	4895.72	3949.85
34.41	6546.79	7428.26	5645	3354.59	3820.86	3618.58	7154.09	6501.14	6671.01	6033.62	5193.61	4513.81	4806.75	4866.64	4097.07
34.515	6479.46	7503.49	5665.66	3305.8	3649.35	3614.23	7287.69	6482.99	6573.4	5949.05	5062.84	4361.85	4779.68	4864.32	4007.42
34.619	6389.59	7374.57	5577.27	3361.23	3694.07	3520.08	7625.55	6629.59	6631.51	6003.63	5111.67	4471.15	4927.72	4777.48	4166.19
34.724	6681.38	7484.95	5655.03	3287.51	3707.83	3488.67	7330.75	6579.95	6472.81	6045.38	5168.52	4365.11	4769.21	4714.62	4001.85
34.828	6485.25	7685.37	5421.3	3333.88	3690.76	3590.61	7429.87	6765.77	6434.13	6074.1	5176.8	4480.47	4834.63	4656.77	4235.69
34.933	6453.88	7396.74	5554.58	3422.7	3719.05	3487.67	7363.64	6606.74	6488.48	6281.13	5124.13	4418.42	4799.66	4774.96	4117.04
35.038	6686.88	7615.75	5818.81	3373.61	3769.62	3511.49	7326.29	6468.41	6503.56	6063.31	5182.9	4404.48	4997.64	5016.6	4052.14
35.142	6551.02	7608.76	5627.2	3367.53	3741.06	3611.31	7320.51	6500.95	6588.12	6086.46	4978.81	4389.49	4796.52	4750.96	4095.4
35.247	6190.58	7491.69	5647.39	3369.62	3865.46	3429.86	7421.08	6509.11	6370.8	6060.14	4892.06	4617.98	4819.06	4803.51	3999.31
35.351	6452.08	7435.89	5679.13	3213.03	3613.78	3693.21	7374.76	6576.19	6571.7	6043.89	5062.61	4499.64	4840.08	4798.33	4028.91
35.456	6560.45	7601.63	5476.73	3244.74	3731.26	3604.38	7464.78	6501.86	6463.84	6038.95	5229.4	4524.42	4791.96	4784.83	4096.38
35.561	6546.15	7566.76	5782.98	3287.44	3618.03	3597.37	7341.18	6480.38	6404.55	6151.02	5201.66	4289.88	4901.79	4757.28	4088.79
35.665	6436.56	7625.13	5723.75	3310.89	3672.46	3447.49	7314.68	6635.35	6483.15	6041.9	5155.82	4505.21	4911.45	4671.21	3994.63
35.77	6481.62	7466.49	5600.32	3198.47	3700.38	3487.1	7440.03	6631.1	6452.52	6159.39	5015.72	4323.2	4825.37	4758.48	3860.27
35.874	6400.82	7538.2	5419.59	3360.16	3716.02	3538.17	7146.94	6476.29	6672.41	6105.76	4963.77	4279.6	4790.5	4837.78	4012.36
35.979	6695.66	7648.2	5642.04	3352.07	3840.94	3577.8	7508.39	6335.19	6432.39	6128.61	4975.87	4430.28	4799.45	4729.66	4130.18
36.084	6490.9	7678.02	5574.01	3265.07	3812.72	3532.55	7304.42	6433.85	6575.6	5995.76	5223.69	4258.98	4965.67	4715.28	4006.95
36.188	6597.39	7515.73	5721.31	3240.81	3695.75	3470.19	7377.37	6347.51	6488.3	6124.28	5119.63	4310.25	4869.15	4699.4	4062.31
36.293	6641.86	7258.52	5559.77	3311.82	3738.65	3387.89	7391.61	6481.98	6251.02	6285.02	5391.67	4269.17	4868.44	4730.26	4148.27
36.397	6507.21	7452.91	5617.38	3322.26	3706.98	3608.59	7319.21	6719.76	6434.03	6321.19	5136.11	4382.2	4762.61	4715.83	4152.67
36.502	6686.31	7703.57	5475.34	3451.28	3801.91	3624.96	7144.43	6681.85	6292.9	6075	5274.11	4213.01	4810.77	4613.96	4072.02
36.606	6573.89	7656.99	5769.41	3324.98	3777.43	3588.19	7595.86	6379.65	6440.45	6206.18	5302.74	4370.32	4940.61	4864.44	4016.16
36.711	6751.59	7641.08	5667.92	3321.45	3736.88	3596.98	7467.74	6599.34	6447.26	6164.79	5238.84	4423.23	4676.19	4663.89	4055.93
36.816	6612	7750.89	5468.48	3341.04	3725.92	3449.89	7325.36	6340.94	6345.75	6093.14	5220.09	4372.17	4659.44	4608.59	4077.48
36.92	6519.42	7584.59	5548.67	3295.2	3803.07	3570.8	7359.11	6350.12	6442.49	6119.75	5128.89	4348.46	4760.62	4709.25	3923.42
37.025	6530.94	7338.41	5411.73	3245.17	3707.95	3503.96	7530.84	6398.81	6283.01	5972.93	5069.11	4250.61	4799.8	4592.53	4029.67
37.129	6501.63	7509.48	5916.3	3257.36	3750.08	3625.74	7170.6	6340.5	6514.45	6029	5353.81	4269.12	4839.14	4837.2	4155.04
37.234	6322.87	7498.87	5577.4	3357.04	3732.62	3520.06	7263.45	6547.33	6421.6	6066.43	5081.26	4363.15	4685.02	4563.13	4089.39
37.339	6500.51	7586.4	5632.41	3323.76	3683.39	3527.02	7474.15	6481.81	6391.51	6076.06	4966.82	4389.55	4674.1	4813.71	4072.91
37.443	6590.84	7648.72	5605.6	3256.08	3632.56	3425.75	7462.01	6467.65	6391.92	6093.72	4954.81	4334.75	4734.71	4919.69	4037.23
37.548	6569.12	7715.51	5675.73	3324.29	3787.35	3397.77	7369.68	6409.15	6350.78	6001.27	5057.65	4289.35	4845.89	4734.94	4012.03
37.652	6531.79	7713.06	5430.18	3343.47	3744.69	3531.37	7305.93	6454.65	6336.34	5932.11	5111.09	4343.25	4761.37	4654.83	3976.37
37.757	6673.59	7470.8	5647.09	3235.76	3699.07	3511.7	7291.35	6571.05	6118.12	5936.24	4871.47	4431.49	4971.27	4674.84	4057.07
37.862	6751.63	7429.12	5600.34	3239.18	3592.54	3636.4	7382.19	6413.23	6168.09	5958.79	5018.75	4352.74	4818.63	4580.07	3875.62
37.966	6387.94	7306.67	5768.89	3382.15	3742.86	3548.9	7237.77	6448.12	6386.1	6001.38	5102.63	4490.11	4824.99	4682.81	4105.42
38.071	6450.7	7306.43	5711.59	3271.71	3770.41	3418.15	7131.49	6432.16	6569.9	5936.29	5462.83	4267.54	4740.52	4662.52	3986.22
38.175	6532.82	7637.47	5418.48	3317.52	3758.25	3580.21	7190.97	6468.83	6561.2	6041.17	5338.03	4217.73	4963.1	4854.79	4038.98
38.28	6343.96	7350.43	5574.36	3280.16	3767.25	3643.69	7303.42	6499.96	6565.71	6052.02	5154.59	4324.52	4944.04	4484.58	4179.37
38.385	6567.5	7652.61	5688.84	3354.34	3722.05	3527.89	7190.38	6553.9	6340.62	6065.43	5326.18	4409.76	4786.58	4702.63	4031.44
38.489	6260.3	7378.22	5654.62	3260.77	3668.04	3619.39	7223.7	6370.75	6431.4	6130.01	5281.81	4378.42	4875.19	4734.08	3906.99
38.594	6475.03	7405.8	5716.79	3328.23	3722.95	3513.17	7345.84	6425.44	6487.86	6207.33	5122.69	4572.52	4662.69	4781.31	4184.5
38.698	6722.17	7472.53	5614.69	3259.51	3767.07	3689.82	7194.26	6397.62	6382.48	6247.27	5018.14	4308.59	4811.27	4783.34	4020.51
38.803	6392.49	7264.53	5513.38	3287.65	3767.22	3644.14	7239.18	6732.75	6450.9	6104.39	4912.98	4258.46	4875.36	4696.93	4023.05
38.907	6502.11	7602.49	5630.83	3249.43	3749.47	3694.99	7183.19	6469.63	6359.14	6029.79	4948.36	4170	4680.38	4655.35	4025.95
39.012	6639.01	7586.06	5620.7	3316.29	3751.59	3633.32	7350.1	6396.11	6571.55	6291.66	4941.47	4256.1	4814.3	4670.14	4071.07
39.117	6677.45	7576.69	5633.23	3322.79	3709.69	3621.85	7349.77	6595.66	6394.3	5960.64	4901.94	4209.72	4748.83	4732.61	4123.24
39.221	6648.87	7534.34	5648.63	3260.52	3617.15	3412.19	7283.41	6418.98	6328.89	6242.28	5037.02	4508.27	4643.37	4752.9	4180.44
39.326	6766.95	7611.87	5565.29	3268.04	3608.35	3505.15	7344.73	6334.92	6429.55	6196.32	4936.34	4423.21	4717.48	4668.99	4034.89
39.43	6615.55	7526.46	5582.01	3249.73	3703.23	3605.16	7169.97	6522.86	6585.71	6079.43	4916.18	4350.67	4744.33	4722.35	4098.6
39.535	6357.71	7435.95	5671.6	3289.3	3612.93	3593.43	7233.18	6526.21	6217.5	6217.54	4977.1	4386.1	4750.06	4739.12	4066.81
39.64	6269.47	7444.62	5638.95	3225.27	3704.94	3563.56	7072.44	6537.93	6263.05	5986.58	5079.82	4305.41	4859.26	4614.22	4077.8
39.744	6473.17	7488.38	5575.73	3221.43	3612.34	3523.29	7223.3	6483.65	6431.91	6103.25	4933.67	4398.87	4800.46	4724.81	4172.96
39.849	6575.84	7400.88	5773.77	3253.91	3606.15	3448.77	7178.9	6691.33	6564.15	6180.46	5181.62	4305.29	4706.9	4960.93	4166.43
39.953	6775.96	7338.26	5413.09	3439.58	3738.56	3548.04	7476.63	6406.11	6303.03	6254.16	5161.04	4447.49	5100.45	5005.34	4062.52
40.058	6555.97	7204.17	5606.57	3228.59	3663.15	3487.06	7278.3	6531.99	6198.97	6217.8	5066.53	4362.95	4627.78	4673.7	4134.31
40.163	6422.31	7302.74	5633.15	3289.39	3612.06	3521.79	7401.79	6480.75	6337.51	5975.27	5100.76	4365.58	4739.55	4709.96	4173.81
40.267	6284.06	7509.46	5479.8	3321.3	3758.63	3470.44	7231.88	6572.78	6419.97	5954.45	4810.27	4225.63	4824.29	4789.43	4108.1
40.372	6324.26	7329.5	5592.3	3232.33	3678.6	3678.06	7305.09	6708.41	6226.89	6150.29	5033.26	4276.58	4815.85	4688.17	4089.45
40.476	6421.01	7583.78	5675.78	3229.42	3643.79	3599.51	7416.23	6385.2	6294.23	6151.44	5259.35	4331.27	4739.93	4574.58	4079.81
40.581	6514.41	7418.35	5705.62	3271.81	3718.99	3547.94	7271.04	6271.73	6268.78	6049.81	5052	4544	4749.48	4713.8	4217.72
40.686	6272.5	7283.38	5537.06	3272.27	3745.7	3556.62	7492.43	6461.52	6380.14	6120.35	5126.19	4458.88	4724.45	4776.82	4111.48
40.79	6401.01	7397.91	5539.07	3271.06	3665.93	3468.75	7340.9	6555.59	6342	6082.75	5201.62	4163.08	4819.4	4667.53	4026.31
40.895	6397.88	7329.49	5685.11	3154.79	3639.7	3445.76	7142.67	6416.16	6384.65	6260.9	5170.29	4375.44	4713.92	4723.91	4085.37
40.999	6387.72	7225.61	5533.24	3161.72	3553.56	3424.48	7260.81	6297.92	6434.83	6115.66	4852.92	4272.09	4676.5	4671.12	4059.48
41.104	6324.77	7056.75	5774.19	3298.59	3584.22	3472.49	7406.4	6352.05	6412.31	5991.52	5200.71	4301.18	4723.03	4671.83	4057.24
41.208	6339.43	7208	5532.52	3226.52	3624.95	3507.78	7091.82	6425.67	6504.76	6304.32	5096.51	4242.45	4859.53	4691.86	4157.51
41.313	6384.97	7643.76	5802.23	3303.26	3645.2	3515.77	7183.5	6459.48	6237	5905.48	4999.24	4416.14	4810.07	4728.77	4081.21
41.418	6425.25	7560.94	5875.31	3266.41	3706.63	3517.44	7341.39	6576.19	6471.16	6029.57	4979.71	4451.84	4809.2	4721.12	4102.09
41.522	6444.68	7422.17	5686.29	3295.46	3639.28	3505.34	7196.36	6486.2	6142.98	6076.72	5026.6	4461.8	4950.49	4666.77	4126.19
41.627	6383.05	7067.42	5412.62	3311.91	3777.1	3495.47	7254.06	6634.27	6417.16	5959	4880.16	4367.07	4837.58	4653.38	4004.71
41.731	6146.76	7155.32	5444.31	3377.63	3655.96	3509.05	7361.43	6491.61	6405.74	6185.66	4926.61	4448.94	4766.51	4594.37	4145.02
41.836	6495.69	7079.77	5781.31	3199.5	3677.09	3463.15	7280.5	6509.41	6612.88	5947.57	5232.82	4545.51	4924.69	4746.84	4191.78
41.941	6379.26	7153.46	5663.58	3282	3733.54	3470.19	7189.78	6476.06	6460.89	6037.04	4798.4	4487.57	4821.34	4508.72	4035.9
42.045	6347.91	7294.55	5561.76	3304.42	3683.96	3640.06	7476.88	6397.78	6432.28	5902.04	5110.2	4341.41	4974.07	4823.73	4103.36
42.15	6266.14	7274.91	5639.98	3263.89	3673.07	3546.71	7172.24	6459.89	6448.72	6165.72	5099.41	4267.83	4769.23	4886.18	4125.52
42.254	6435.56	7382.8	5523.98	3250.63	3745.71	3403.3	7370.7	6386.04	6440.78	6149.61	5071.82	4432.78	5000.39	4650.79	4123.08
42.359	6504.42	7213.31	5599.14	3359.47	3652.49	3470.23	7405.52	6609.21	6442.14	6031.73	5301.83	4353.03	4937.53	4653.16	3942.19
42.464	6322.39	7323.22	5346.78	3183.57	3610.65	3549.66	7297.49	6380.6	6494.91	6038.39	4931.13	4299.81	4820.83	4482.57	4171
42.568	6315.61	7027.53	5636.35	3267.27	3704.6	3429.51	7283.93	6675.54	6492.44	5903.16	5058.75	4275.59	4777.44	4690.24	4030.01
42.673	6538.62	7280.49	5761.35	3205.85	3566.85	3444.36	7397.82	6521.57	6538.58	5989.08	5155.26	4373.84	4861.42	4613.24	4034.92
42.777	6503.35	7610.87	5625.77	3181.45	3613.35	3491.43	7455.02	6424.83	6444.38	6045.99	5217.29	4340.88	4941.08	4523.46	4003.74
42.882	6399.78	7518.73	5555.27	3256.99	3592.18	3397.22	7255.44	6665.01	6484.71	6044.4	5088.21	4436.05	4849.35	4727.21	4121.34
42.986	6144.65	7249.28	5658.78	3234.4	3682.78	3504.28	7156.26	6690.51	6537.64	5965.59	5142.57	4438.12	4672.45	4762.43	4122.35
43.091	6115.07	7045.57	5586.42	3287.27	3702.6	3494	7347.54	6552.9	6382.66	6271.7	5051.86	4483.9	4762.95	4555.95	4041.27
43.196	6196.53	7188.39	5757.87	3251.91	3651.64	3451.95	7228.17	6570.6	6487.96	6219.31	5082.54	4324.18	4779.69	4506.8	4152.71
43.3	6360.98	7096.24	5731.71	3193.52	3604.15	3523.35	7086.42	6655.17	6593.13	5961.75	5074.8	4357.62	4807.99	4635.32	4070.55
43.405	6383.67	7311.42	5591.93	3264.36	3521.55	3554.43	7329.99	6636.9	6648.43	6214.59	4994.35	4602.52	4948.44	4640.63	4102.3
43.509	6287.65	7414.61	5414.14	3250.07	3551.65	3560.6	7152.43	6710.07	6509.14	6016.76	4849.18	4525.7	4800.14	4587.7	4092.09
43.614	6336.79	7363.6	5627.05	3224.43	3665.56	3582.24	7301.94	6896.38	6519.24	6183.1	5210.35	4407.88	4796.75	4748.13	4128.83
43.719	6214.82	7285.45	5609.81	3204.28	3678.33	3545.85	7318.84	6675.46	6489.17	5892.93	5134.49	4566.2	4734.19	4588.37	4160.32
43.823	6290.23	7050.85	5753.86	3228.83	3682.56	3503.05	7059.8	6673.29	6383.05	5882.67	4967.06	4319.65	4796.22	4630.8	4068.75
43.928	6257.66	7034.13	5882.8	3160.02	3647.01	3577.71	7149.16	6674.14	6399.7	5847.33	4886.2	4345.69	4864.5	4673.19	4009.61
44.032	6013.94	6914.91	5638.53	3157.5	3610.19	3562.48	7141.28	6355.33	6217.41	5989.16	5140.51	4417.83	4865.91	4708.14	4066.52
44.137	6210.81	7199.66	5570.52	3330.83	3686.34	3679.56	7278.19	6625.45	6360.87	6322.41	4834.96	4483.81	4705.31	4650.95	4242.64
44.242	6240.63	7271.31	5326.37	3267.43	3699.31	3626.44	7272.76	6702.37	6342.6	6204.26	4886.94	4407.51	4956.2	4730.19	4176.55
44.346	6231.73	7091.04	5728.53	3232.98	3604.33	3544.14	7246.96	6695.08	6658.2	6087.69	4990.18	4264.68	5045.91	4835.22	4087.73
44.451	6205.42	6827.1	5665.62	3265.53	3543.39	3537.05	7092.1	6771.5	6584.35	6245.16	4893.1	4245.74	5008.31	4714.04	4283.1
44.555	6334.26	6810.39	5797.15	3151.57	3603.72	3594.98	7069.86	6420.39	6449.25	6000.49	4910.67	4227.76	4734.03	4724.19	4073.12
44.66	6145.65	6799.27	5515.55	3351.06	3623.34	3586.61	7377.39	6556.57	6574.34	6206.53	5057.73	4415.66	4746.56	4653.56	4082.16
44.765	6244.89	6796.79	5501.31	3224.69	3650.8	3540.18	7429.31	6424.5	6300.16	6141.58	5158.31	4285.69	4796.76	4501.58	4087.42
44.869	6236.69	6787.66	5518.31	3185.93	3602.31	3716.82	7160.32	6351.18	6487.41	5966.59	5159.98	4232.82	4806.48	4688.73	4028.6
44.974	6323.09	7123.42	5743.16	3186.03	3666.07	3570.4	7125.64	6608.52	6449.73	6079.1	5124.4	4288.3	4776.99	4676.42	4160.38
45.078	6311.47	7074.6	5408.54	3235.43	3640.37	3647.77	7176.66	6402.96	6393.67	6150.52	5054.52	4268.87	4740.56	4696.38	4168.82
45.183	6224.2	7038.39	5728.11	3173.14	3668.21	3586.44	7258.04	6378.02	6482.07	6083.82	5107.83	4384.56	4782.6	4775.26	4064.14
45.287	6278.23	6922.37	5739.64	3164.6	3595.95	3513.93	7028.34	6367.08	6559.3	5794.03	4851.9	4365.9	4764.58	4589.55	3899.44
45.392	6257.8	7025.91	5567.62	3280.17	3677.9	3487.91	7237.01	6539.14	6537.27	6067.28	5109.29	4359.55	4801.64	4784.34	4018.69
45.497	6399.87	7308.87	5391.46	3206.3	3661.53	3397.98	7227.04	6681.78	6342.24	6042.66	5305.53	4512.61	4756.6	4737.79	4140.19
45.601	6293.06	6993.62	5464.74	3167.96	3626.54	3484.39	7115.97	6440.26	6735.73	6259.72	5180.64	4335.2	4778.8	4795.35	4151.38
45.706	6255.17	7211.08	5452.39	3150.13	3640.98	3451.34	7094.52	6342.5	6330.66	6208.32	5184.02	4558.21	4740.94	4605.71	4199.17
45.81	6398.28	7091.27	5653.04	3179.19	3597.4	3500.38	7312.53	6496.21	6506.19	6110.51	5079.14	4277.5	4721.81	4705.55	4131.76
45.915	6266.96	6815.09	5488.52	3225.58	3632.35	3569.09	7253.47	6324.27	6502.59	5922.9	4917.16	4304.92	4685.41	4651.72	4135.81
46.02	6223.2	6907.2	5606.09	3222.43	3473.96	3371.74	7343.33	6628.06	6579.73	6027.25	5189.26	4139.61	4679.43	4654.72	4258.65
46.124	6319.93	6905.86	5503.97	3196.11	3570.19	3406.29	7239.88	6500.53	6391.09	5882.49	5244.92	4325.29	4791.17	4691.31	4014
46.229	6425.6	6998.29	5412.17	3150.01	3543.53	3566.09	7331.33	6431.75	6586.44	6113.61	5076.74	4399.92	4721.11	4655.89	4021.53
46.333	5853.48	6664.91	5695.92	3292.72	3456.79	3579.66	7175.06	6395.18	6286.43	5915.32	5245.34	4225.89	4537.78	4793.46	4123.75
46.438	6311.19	7135.07	5628.16	3256.21	3657.39	3475.14	7268.36	6375.03	6349.91	5951.01	5047.11	4399.18	4699.85	4807.83	4207.3
46.543	6021.87	6922.19	5501.26	3181.22	3473.11	3454.34	7497.9	6199.25	6370.58	6202.49	4949.84	4410	4746.85	4808.73	4002.49
46.647	6073.04	6929.32	5606.95	3306.61	3672.49	3464.69	7257.17	6544.74	6350.63	6039.19	5025.91	4138.12	4677.08	4739.78	4032.38
46.752	6264.44	7036.28	5625.02	3180.13	3665.6	3640.7	7378.45	6399.13	6329.55	5995.45	5069.63	4174.75	4661.29	4922.92	4264.9
46.856	6275.27	7088.72	5531.61	3151.66	3674.13	3532.97	7394.53	6454.75	6419.34	5904.17	5050.93	4299.47	4906.93	4808.93	4250.55
46.961	6193.54	6791.7	5652.55	3166.35	3533.32	3632.99	7258.63	6556.02	6361.95	6005.73	5000.89	4339.25	4637.29	4781.7	4305.38
47.065	6163.01	6801.09	5596.27	3316.76	3745.87	3535.25	7387.27	6449.5	6405.5	5937.63	5166.08	4349.02	4660.07	4864.85	4095.18
47.17	6329.02	6962.16	5515.07	3212.19	3688.17	3531.77	7366.83	6451.17	6474.65	6071.57	5072.89	4147.87	4696.93	4686.63	4038.58
47.275	6223.55	6963.26	5505.48	3243.26	3655.05	3664.78	7264.18	6319.96	6636.82	6109.84	4938.6	4279.39	4680.09	4827.38	4062.02
47.379	6131.44	6768.61	5380.98	3201.66	3678.56	3631.83	7368.46	6241.15	6441.13	6125.2	4927.6	4369.34	4705.23	4847.77	4113.94
47.484	6137.93	6594.08	5403.27	3304.04	3565.76	3520.95	7364.19	6633.1	6237.71	6166.51	4919.2	4272.48	4662.4	4783.21	4097.16
47.588	6205.85	6773.44	5582.62	3234.81	3503.9	3578.18	7379.56	6390.83	6427.62	6078.28	5035.82	4323.44	4609.54	4796.2	4107.69
47.693	6219.69	6767.55	5492.7	3178.14	3510.98	3458.29	7279.78	6394.67	6343.26	5946.67	4823	4205.73	4531.3	4770.99	4212.62
47.798	6083.96	6745.06	5483.59	3216.5	3624.99	3475.16	7382.7	6564.89	6389.49	6129.41	4911.62	4281.86	4650.83	4803.14	4079.44
47.902	6187.54	6668.93	5364.21	3186.89	3548.77	3510.58	7438.17	6547.03	6444.39	6001.73	4984.03	4148.07	4702.27	4791.15	4129.17
48.007	6233.96	6705.5	5519.24	3181.27	3723.17	3550.16	7360.35	6513.68	6395.81	5891.65	4900.74	4243.31	4776.02	4832.4	3967.21
48.111	6164.08	6899.65	5490.89	3155.38	3586.91	3552.92	7280.27	6470.3	6547.58	6207.34	5162.63	4237.28	4743.47	4563.06	4199.17
48.216	6304.12	6778.16	5447.77	3218.47	3521.37	3487.71	7315.77	6468.95	6417.23	5897.55	4976.97	4356.61	4675.27	4608.14	4019.48
48.321	6057.93	6807.63	5539.23	3182.75	3512.65	3613.8	7282.29	6321.5	6289.65	5941.64	5225.31	4331.09	4565.74	4633.87	4061.95
48.425	5967.23	6836.5	5542.92	3142.33	3672.93	3527.69	7266.43	6443.52	6466.48	6002.22	4955.94	4216.62	4700.93	4707.5	4069.98
48.53	5986.04	6555.56	5485.18	3296.06	3688.74	3445.01	7420.76	6497.46	6318.69	5979.46	5208.06	4480.52	4753.18	4628.99	4111.95
48.634	6170.36	6792.6	5651.88	3223.57	3559.35	3524.51	7339.18	6521.09	6188.51	5946.55	5040.4	4370.51	4691.4	4836.41	3963.4
48.739	6077.61	6815.62	5508.39	3258.59	3526.68	3499.45	7137.13	6566.4	6529.84	5993.27	5131.49	4342.45	4719.08	4759.62	4001.1
48.844	6269.74	7023.47	5576.3	3201.98	3507.67	3637.37	7243.41	6329.08	6403.07	5717.81	5035.56	4187.44	4724.9	4644.45	4126.86
48.948	6208.88	6808.09	5440.92	3335.23	3651.22	3519.51	7228.68	6524.2	6344.45	5867.67	5161.55	4249.75	4833.31	4948.95	4091.19
49.053	6054.73	6813.37	5425.48	3165.07	3556.9	3596.42	7219.27	6495.89	6308.25	6053.48	5180.09	4278.1	4579.5	4705.1	4125.95
49.157	6434.62	6812.77	5390.91	3219.56	3627.57	3474.67	7215.96	6571.17	6424.1	5802.77	5043.61	4271.68	4811.19	4736.81	4150.89
49.262	6206.98	6917.09	5141.56	3215.27	3502.95	3521.86	7284.35	6572.39	6335.07	5851.72	4961.75	4091.15	4656.4	4714.92	4092.47
49.366	6379.91	7001.26	5305.37	3262.21	3513.25	3614.65	7158.33	6379.09	6396.06	5848.22	5066.63	4150.61	4764.9	4618.44	4073.52
49.471	6040.65	6815.21	5361.48	3312.59	3568.07	3482	7475.32	6538.23	6261.28	6082.56	4954.59	4204.29	4742.63	4661	3983.4
49.576	6235.23	6842.09	5402.91	3272.48	3546.82	3572.74	7265.14	6415.36	6518.79	5853.04	4924.75	3987.87	4705.19	4727.82	3960.41
49.68	6242.48	6864.79	5439.52	3220.8	3635.62	3500.09	7259.29	6372.32	6305.83	6014.19	5179.8	4181.31	4566.78	4770.18	4173.3
49.785	6368.63	6932.5	5392.33	3139.27	3602.45	3716.6	7226.69	6473.01	6459.27	6011.1	5032.89	4159.47	4814.02	5005.74	4005.26
49.889	6216.52	6949.23	5511.6	3204.85	3460.73	3562.4	7430.18	6420.86	6282.06	5892.18	4942.26	4179.05	4632.66	4755.74	4124.66
49.994	6300.69	6958.26	5476.02	3189.78	3551.5	3486.29	7099.16	6401.6	6347.49	5945.31	5156.12	4275.46	4803.95	4642.05	4068.46
50.099	6052.44	6586.5	5424.33	3238.52	3509.65	3528.47	7088.16	6631.75	6391.08	6275.63	4989.83	4110	4839.39	4873.45	4236.23
50.203	6353.29	6701.44	5362.95	3108.47	3516.18	3589.13	7269.64	6213.99	6300.57	5901.83	5028.4	4344.41	4723.32	4874.78	4265.52
50.308	6409.37	6937.78	5343.09	3216.69	3537.92	3574.65	7282.02	6399.24	6317.38	6139.78	5064.07	4144.48	4558.27	4730.43	4179.17
50.412	6301.15	6981.09	5373.47	3199.59	3513.04	3434.14	7421.14	6576.18	6338.55	6063.72	5165.31	4183.31	4504.3	4805.65	4071.07
50.517	6345.54	7158.18	5526.83	3122.05	3534.88	3443.82	7168.14	6548.98	6221.88	5858.81	5012.16	4345.07	4633.59	4680.87	3840.68
50.622	6278.72	6989.27	5452.71	3157.45	3550.52	3452.53	7315.85	6492.95	6264.03	5992.3	5135.49	4291.75	4666.7	4721.64	3983.34
50.726	6236.56	6881.88	5360.08	3157.1	3662.38	3539.35	7150.98	6541.14	6320.26	5847.55	5238.28	4368.85	4539.29	4604.94	4066.22
50.831	6107.9	7028.33	5494.38	3197.63	3616.92	3455.99	7126.45	6535.06	6318.06	5931.49	5339.2	4212.66	4570.38	4698.75	4294.08
50.935	6341.62	6809.53	5591.37	3173.98	3559.93	3536.35	7117.5	6568.46	6198.05	6033.01	5025.55	4253.31	4677.33	4632.07	4121.14
51.04	6214.59	6901.36	5437.09	3182.5	3585.18	3510.1	7161.44	6471.72	6203.28	6077.43	4955.77	4198.54	4598.48	4931.34	4023.26
51.145	6041.47	6826.01	5769.83	3265.25	3598.22	3467.04	7238.27	6521.52	6312.21	6063.11	5218.18	4451.89	4571.63	4786.18	4034.96
51.249	6472.33	7030.59	5540.49	3144.2	3572.23	3430.5	7335.72	6674.47	6243.23	5835.89	4919.15	4189.29	4397.93	4833.08	4111.64
51.354	6126.51	6762.7	5435.88	3154.64	3647.1	3558.01	7321.03	6332.41	6367.85	6079.57	5158.39	4157.67	4666.46	4764.88	4192.03
51.458	6379.42	6817.64	5412.31	3198.05	3726.06	3473.1	7119.89	6674.87	6311.82	5799.59	5149.75	4182.64	4672.07	4728.67	4000.59
51.563	6176.84	6949.33	5392.68	3289.15	3673.47	3652.49	7146.73	6553.3	6333.56	5798.86	5025.94	4394.5	4587.88	4641.56	4087.67
51.667	6250.61	7130.82	5352.55	3263.83	3639.56	3411.78	7169.21	6692	6330.01	6054.99	4969.34	4228.34	4743.21	4680.34	4180.3
51.772	6188.17	7046.66	5409.86	3172.84	3633.44	3490.68	7328.2	6735.14	6320.48	5908.38	5059.22	4457.44	4529.21	4983.19	4121.17
51.877	6256.13	7065.63	5493.48	3163.24	3522.17	3453.84	7210.17	6577.43	6231.42	5744.67	5259.49	4211.56	4587	4717.88	4009.84
51.981	6031.83	6920.87	5486.08	3269.23	3619.6	3491.36	7078.94	6702.8	6350.37	6111.77	5160.25	4190.4	4520.09	4743.69	4217.08
52.086	6176.5	6741.21	5465.94	3268.59	3617.44	3524.6	7289.68	6656.47	6385.03	5906.12	4943.73	4226.7	4577.43	4761.4	4029.79
52.19	6121.98	7007.65	5591.86	3252.06	3551.62	3600.24	7187.02	6711.66	6381.39	5803.23	5114.42	4274.9	4706.31	4728.5	4133.61
52.295	6374.08	7002.94	5793.96	3222.14	3573.37	3479.49	7138.86	6707.85	6367.66	5883.49	5083.01	4140.09	4675.01	4868.49	4156.87
52.4	6257.07	6913.33	5360.12	3303.96	3542.02	3620.62	7192.78	6663.06	6169.14	5780.31	4897.02	4367.88	4700.45	4707.44	4015.05
52.504	6327.21	6844.91	5613.53	3209.67	3725.46	3538.87	7165.03	6556.56	6266.83	5793.25	5128.47	4336.06	4657.61	4776.23	4048.05
52.609	6321.59	6942.08	5620.57	3213.68	3621.94	3424.69	7214.47	6936.31	6259.05	6200.12	5032.32	4395.27	4565.84	4673.07	4237.94
52.713	6302.14	7079.1	5269.31	3276.06	3734.52	3471.43	7093.97	6732.88	6300.79	5834.95	5039.29	4183.22	4704.48	4695.75	4169.66
52.818	6157.31	6875.65	5295.51	3121.08	3652.24	3449.47	7194.96	6775.3	6448.28	5906.76	5158.06	4269.97	4574.33	4912.04	4118.6
52.923	6301.16	6918.71	5455.7	3213.85	3662.84	3637.23	7057.08	6720.44	6270.31	5739.08	5024.34	4213.05	4624.99	4815.3	4238.99
53.027	6463.76	7006.46	5463.52	3251.06	3630.99	3485.53	7246.21	6743.41	6347.23	5692.45	5074.86	4313.67	4565.54	4895.93	4121.17
53.132	6403.94	6883.24	5487.44	3310.18	3659.42	3500.44	7144.54	6678.32	6366.21	5822.24	5153.99	4469.38	4711.92	5054.11	3963.38
53.236	6132.05	6905.75	5195.17	3224.05	3588.27	3524.95	7138.53	6696.33	6599.75	5902.41	5005.66	4201.73	4642.94	4929.92	4142.29
53.341	6170.25	7010.06	5358.49	3107.96	3604.5	3501.4	7103.3	6860.56	6225.59	5889.96	5010.49	4373.22	4673.51	4809.6	4103.43
53.445	6002.21	6704.82	5450.98	3229.59	3623.97	3508.54	7327.46	6816.19	6299.16	5796.51	4971.29	4383.89	4679.75	5073.23	4172.81
53.55	6172.99	6835.06	5492.37	3229.02	3662.4	3487.6	7354.81	6621.65	6261.59	5931.53	5095.93	4357	4593.83	4869.61	4013.33
53.655	6304.86	6924.07	5552.6	3168.82	3661.95	3510.97	7139.69	6665.59	6256.32	5802.37	5031.91	4405.97	4615.41	4829.74	4214.11
53.759	6235.49	6912.73	5411.22	3214.79	3501.66	3558.11	7014.65	6533.26	6460.12	6161.81	5104.78	4258	4598	4734.75	4052.89
53.864	6264.31	6980.44	5365.89	3273.99	3633.08	3613.76	7234.42	6692.44	6348.76	5905.49	5150.12	4268.06	4645.51	4876.44	4068.55
53.968	6083.73	6838.55	5527.12	3151.55	3571.51	3531.12	7213.16	6644.38	6334.96	5801.02	5103.26	4135.29	4619.03	4659.01	4340.56
54.073	6238.21	6978	5653.41	3150.82	3523.47	3599.92	7360.6	6713.7	6432.75	5791.11	5025.21	4209.14	4741.98	4858.77	4270.97
54.178	6216.14	6847.94	5286.9	3240.53	3642.5	3488.76	7185.32	6741.88	6069.52	6011.39	5075.59	4313.21	4736.49	4744.11	3992.89
54.282	6258.48	6824.66	5521.93	3211.92	3538.15	3401.46	7255.9	6870.2	5992.58	6085.82	5133.06	4182.98	4685.82	4715.9	4027.32
54.387	6586.17	6985.73	5618.34	3148.09	3550.05	3641.13	7168.21	6851.79	6135.32	6025.74	5000.98	4353.28	4662.13	4717.88	3979.55
54.491	6325.3	6984.56	5450.18	3174.29	3635.24	3428.13	7138.21	6718.33	6285	6193.82	5035.43	4197.81	4558.67	4885.34	4234.13
54.596	6262.75	6963.73	5379.44	3172.35	3633.01	3485.23	7395.29	6730.51	6234.9	5849.94	5054.25	4344.78	4724.3	4695.58	4128.82
54.701	6086.12	6774.65	5613.15	3153.66	3553.65	3584.51	7209.49	6640.33	6279.62	5873.44	4983.06	4356.7	4735.21	4675.45	4251.72
54.805	6214.02	6692.35	5307.36	3152.24	3491.86	3545.95	7224.13	6626.31	6352.81	6018.05	5081.94	4303.59	4543.82	4628.14	3988.76
54.91	6105.63	6748.14	5393.42	3139.45	3553.85	3519.54	7204.98	6761.75	6383.21	5996.71	4994.88	4252.83	4541.84	4745.62	4020.14
55.014	6204.61	6899.78	5360.92	3151.7	3582.62	3499.85	7320.64	6671.7	6305.9	5866.98	4738.17	4166.32	4583.09	4602.66	4068.26
55.119	6346.73	6843.68	5470.34	3154.93	3602.37	3508.37	7315.95	6565.82	6389.12	5897.99	5159.14	4345.99	4572.27	4504.91	4169.05
55.224	6309.16	6964.47	5549.75	3085.64	3636.17	3480.28	7167.72	6793.54	6377.06	5932.93	5141.36	4319.98	4693.88	4749.23	4159.08
55.328	6367.89	6906.47	5420.41	3182.52	3522.04	3343.7	7145.79	6733.18	6491.47	6020.42	5006.12	4219.29	4549.23	4580.08	4206.18
55.433	6298.6	6853.39	5626.32	3203.94	3677.16	3472.18	7117.19	6846.61	6337.33	5916.75	4905.47	4275.48	4603.26	4713.41	4036.63
55.537	6292.6	6930	5509.7	3132.91	3516.4	3514.19	7382.97	6676.31	6433.45	6066.06	4912.4	4178.08	4592.62	4670.98	4126.51
55.642	6179.53	6954.12	5479.69	3173.6	3541.3	3547.84	7277.3	6800.46	6276.3	5655.11	4974.27	4357.83	4604.47	4684.5	4016.96
55.746	6196.51	6849.65	5498.43	3205.57	3566.79	3457.12	7362.64	6825.6	6138.64	5924.2	4947.96	4359.87	4466.3	4588.44	4262.69
55.851	6070.19	6782.77	5366.12	3162.52	3572.91	3445.19	7434.7	6635.79	6440.69	5832.97	5014.16	4189.95	4436.16	4830.35	4175.07
55.956	6416.42	7043.59	5382.92	3132.16	3591.22	3596.16	7365.63	6794.1	6253.68	5816.74	4880.71	4310.78	4645.93	4762.53	4188.59
56.06	6433.65	6796.29	5383.84	3130.48	3449.03	3500.04	7305.71	6678.15	6214.18	5799.74	5291.91	4525.94	4720.22	4790.85	4043.72
56.165	6440.61	7044.51	5496.32	3154.81	3559.96	3560.01	7304.66	6909.68	6204.39	5811.4	5273.12	4353.56	4735.82	4754.08	3992.91
56.269	6209.04	6719.22	5415.11	3253.17	3506.34	3363.05	7307.73	7000.77	6303.42	5709.04	4960	4436.08	4741.97	4730.18	4045.31
56.374	6187.48	6758.39	5369.91	3243.47	3599.51	3689.35	7290	6999.62	6151.72	5731.85	5195.43	4356.33	4703.77	4662.37	4016.93
56.479	6234	6925.73	5413.66	3216.71	3558.75	3603.14	7351.77	6970.21	6497.52	5822.96	5049.12	4226.1	4754.1	4668.6	4162.75
56.583	6475.59	6738.01	5471.23	3187.32	3536.39	3512.29	7284.9	6946.44	6199.4	6073.96	5023.83	4374.77	4693.79	4601.24	4057.31
56.688	6026.08	6788.67	5533.18	3095.86	3568.62	3604.37	7295.72	6962.59	6457.36	5837.02	4861.62	4419.8	4792.34	4601.75	4138.16
56.792	6273.57	7028.22	5488.83	3227.28	3728.04	3723.66	7218.92	6776.23	6355.79	5947.93	5026.75	4455.27	4766.15	4670.82	4194.29
56.897	6366.16	6934.34	5531.96	3285.9	3598.19	3594.31	6995.13	6869.57	6197.83	5764.65	5173.31	4309.8	4564.37	4780.46	4176
57.002	6196.32	6953.68	5486.91	3186.73	3542.32	3549.98	7416.63	6657.02	6229.64	5846.51	5232.58	4347	4612.26	4890.36	4037.93
57.106	6204.34	6976.74	5544.37	3180.01	3549.65	3606.49	7196.82	6904.06	6373.64	5827.38	5259.11	4563.66	4791.71	5027.68	4313.06
57.211	6272.16	6801.73	5501.82	3193.75	3598.15	3651.78	7412.4	6822.92	6263.6	5940.8	5215.58	4377.08	4695.82	5128.88	4379.89
57.315	6269.75	6980.82	5548.48	3195.41	3603.57	3521.68	7261.14	6692.39	6199.08	5791.65	5054.46	4321.78	4788	4956.78	4072.29
57.42	6255.89	6763.54	5688.58	3055.19	3604.81	3453.25	7432.26	6739.88	6242.34	5843.44	5105.62	4491.22	4625.41	4792.2	4231.23
57.524	6141.33	6787.68	5547.01	3217.1	3640.36	3601.91	7237	6900.85	6482.15	5943.52	5046.36	4250.54	4712.05	4688.89	4011.5
57.629	6274.75	6832.75	5445.33	3137.09	3650.19	3648.79	7272.79	7063.76	6174.71	5888.81	4998.74	4524.94	4779.16	4749.35	4148.79
57.734	6331.2	6889.96	5627.89	3191.98	3650.77	3535.33	7368.68	7019	6086.04	5881.23	5113.27	4587.56	4567.7	4652.03	4073.14
57.838	6145	6711.96	5606.23	3231.25	3665.63	3707.24	7229.37	6877.92	6141.44	5832.99	5058.11	4186.66	4775.58	4931.79	4153.88
57.943	6173.12	6621.99	5484.44	3268.02	3638.59	3716.11	7333.71	6894.91	6241.7	5665.31	5041.07	4167.05	4620.93	4768.25	4006.43
58.047	6345.97	6724.34	5353.61	3165.75	3515.98	3659.33	7398.8	6930.87	6141.11	5759.02	4944.65	4162.53	4531.96	4734.67	4027.61
58.152	6047.14	6837.79	5506.79	3164.14	3514.91	3551.17	7395.93	6990.87	5936.05	5638.39	4960.41	4247.16	4519.32	4544.92	4332.47
58.257	6169.59	6958.51	5467.5	3156.25	3632.74	3614.6	7196.24	6843.15	6148.54	5757.24	5008.73	4309.11	4876.89	4609.71	4176.87
58.361	6073.44	6753.65	5629.47	3226.09	3597.22	3483.58	7427.61	6868.18	6252.09	5741.98	5115.95	4270.63	4861.01	4555.51	4084.88
58.466	6213.71	6701.78	5490.1	3227.22	3632.12	3486.57	7348.23	6781.27	6112.12	5718.98	5254.08	4528.67	4716.23	4717.18	4207.93
58.57	6017.96	6666.12	5493.62	3164.57	3541.07	3411.22	7331.09	6846.15	6164.69	5710.93	5137.51	4318.75	4784.78	4716.74	4262.35
58.675	6118.26	6941.31	5793.12	3169.19	3640.3	3463.48	7276.55	6966.35	6254.61	5976.3	5156	4298.6	4633.59	4799.21	4233.53
58.78	5975.79	6700.99	5533.41	3247.33	3579.54	3564.16	7407.81	6974.98	6128.58	5536.95	5261.81	4205.99	4760.68	4699.91	4179.59
58.884	6266.78	6895.33	5602.93	3269.24	3732.12	3569.15	7489.91	6906.06	6223.17	5782.61	5152.96	4413.02	4828.37	4645.03	4112.51
58.989	6155.19	6724.23	5469.62	3307.04	3703.95	3495.15	7205.4	6977.88	6169.24	5815.32	5180.67	4612.92	4669.96	4876.83	4118.85
59.093	6289.12	6991.91	5454.53	3222.41	3526.56	3539.65	7502.63	6958.64	6175.6	5837.86	5048.41	4244.97	4780.11	5023	4235.11
59.198	6214.96	6829.12	5496.76	3310.95	3691.31	3390.03	7371.8	7006.98	6277.27	5764.39	5180.79	4467.49	4680.86	4792.59	4191.95
59.303	6256.27	6828.61	5826.89	3265.48	3618.92	3454.5	7260.56	7092.71	6260.69	5835.28	5115.68	4283.61	4751.63	4795.31	4105.91
59.407	6152.83	6768.6	5719.17	3285.65	3516.21	3471.39	7353.53	7098.49	6050.67	5883.42	4942.95	4336.95	4683.05	4677.71	4211.84
59.512	6311.35	6852.75	5483.86	3275.82	3596.46	3541.07	7271.53	7217.84	6183.57	5895.67	4993.88	4454.14	4706.8	4942.18	4190.27
59.616	6178.61	6867.65	5555.38	3201.94	3573.58	3561.86	7318.14	6778.81	6312.42	5883.05	4934.29	4296.78	4733.67	4641.38	4009.62
59.721	6120.56	6811.2	5820.84	3324.63	3675.61	3535.83	7460.21	6828.18	6261.7	5837.54	4934.8	4339.05	4785.21	4911.51	4159.31
59.825	6152.66	6973.62	5409.83	3213.09	3675.65	3420.38	7229.12	7009.92	6188.75	5772.87	5006.27	4456.48	4729.14	4840.47	4063.41
59.93	6054.39	6569.26	5396.23	3213.41	3569.39	3451.74	7289.66	6902.26	6121.79	5889.31	5334.24	4244.89	4740.05	5034.26	4117.58
60.035	6319.62	6758.68	5393.96	3198.6	3607.85	3460.65	7315.98	6870	6262.01	5594.72	5179.87	4592.7	4873.3	4878.73	4051.85
60.139	6146.75	6632.17	5489.09	3177.32	3537.43	3556.73	7506.55	6948.58	6232.62	5844.43	4922.18	4676.77	4791.39	4965.6	4019.09
60.244	5804.15	6634.52	5759.69	3233.01	3630.33	3600.52	7297.86	7025.06	6336.66	5724.29	5082.39	4489.61	4752.78	4820.71	4182.1
60.348	5891.71	6649.01	5354.08	3157.37	3491.78	3522.32	7300.99	7006.63	6197.02	5660.77	5183.35	4307.72	4549.69	4900.58	4101.8
60.453	6180.25	6746.75	5305.2	3216.45	3589.84	3588.55	7271.16	7084.39	6194.43	5591.65	5194.24	4388.86	4789.78	4763.92	4107.62
60.558	6178.84	6694.67	5382.05	3281.47	3560.44	3494.08	7223.02	7113.71	6173.43	5770.34	5025.18	4395.39	4750.31	4871.01	4054.05
60.662	6234.88	6692.67	5276.56	3376.02	3690.5	3544.46	7347.25	7096.41	6277.96	5778.51	5120.3	4414.53	4674.66	4757.45	4233.81
60.767	6369.71	6803.48	5276.05	3208.17	3514.22	3506.79	7280.39	7035.72	6206.69	5711.55	5103	4375.33	4809.38	4808.34	4152.13
60.871	6293.78	6767.92	5312.17	3298.22	3540.71	3448.63	7454.28	6862.66	6190.08	5684.77	5355.06	4321.32	4531.66	4810.13	4083.57
60.976	6067.55	6686.68	5440.54	3269.4	3615.89	3509.79	7418.16	6972.16	6227.41	5737.75	5111.07	4299.16	4710.31	4810.74	4255.25
61.081	6108.71	6809.64	5389.18	3208.3	3535.07	3509.2	7192.99	7086.99	6298.12	5711.86	5139.01	4270.66	4861.7	4826.07	4051.54
61.185	6252.88	6931.68	5387.94	3287.87	3536.2	3467.02	7248.39	7186.76	6162.34	5715.65	5059.8	4247.65	4764.38	4909.83	4086.08
61.29	6153.94	6695.08	5289.62	3307.93	3588.37	3645.65	7209.6	6895.68	6087.85	5680.49	4900.05	4382.78	4815.7	4995.99	4204.13
61.394	6022.77	6680.88	5581.08	3155.04	3501.66	3629.8	7199.57	7107.73	6396.63	5688.66	5474.63	4383.49	4836.91	4562.58	4128.28
61.499	6140.77	6804.87	5553.09	3111.02	3513.18	3478.13	7390.71	6934.24	6196.08	5676.99	5009.85	4380.43	4768.82	4697.91	4234.93
61.604	6471.02	6932.69	5481.33	3062.68	3484.08	3439.11	7183.78	6927.77	6151.66	5545.56	5137.04	4578.66	4793.37	4678.98	4158.04
61.708	6249.98	7130.48	5353.12	3202.17	3538.37	3521.86	7312.73	6975.45	6043.55	5909.48	5286.68	4413.72	4646.07	4832.57	4248.9
61.813	6274.14	6744.81	5585.81	3195.53	3557.25	3505.89	7170.9	7046.43	5885.54	5684.96	5155.54	4146.1	4723.09	4647.06	4129.98
61.917	6235.61	6898.53	5506.56	3198.96	3579.68	3745.48	7261.81	6840.8	6182.04	5710.41	4926.12	4334.11	4863.16	4835.59	4211.49
62.022	6181.08	6765.45	5451.99	3221.41	3568.97	3617.86	7011.23	6896.85	6093.58	5840.21	4963.42	4325.88	4884.23	4876.11	4253.56
62.126	6448.58	6903.76	5472.71	3251.7	3597.81	3523.95	7173	6935.93	6136.44	5934.24	5120.31	4229.1	4850.13	4752.24	4172.27
62.231	6226.41	6828.08	5517.34	3221.19	3617.62	3473.6	7068.79	6888.9	6010.32	5820.76	4991.91	4255.05	4820.29	4779.55	4045.53
62.336	6105.59	6647.57	5521.74	3149.63	3607.46	3510.44	7225.14	6842.68	6166.34	5882.57	5299.01	4240.12	4668.28	4748.58	4286.47
62.44	6095.21	6852.4	5591.79	3140.63	3555.06	3326.21	7322.81	6958.02	6145.74	5961.03	5145.27	4329.44	4965.35	4876.35	4026.3
62.545	6271.62	6868.28	5282.97	3118.86	3591.7	3347.49	7198.89	6833.72	6173.6	5738.74	4933.67	4193.33	4812.66	4662.71	4130.28
62.649	6223.02	6799.11	5451.45	3137.83	3686.23	3478.34	7208.83	7052.82	6006.8	6055.91	5232.45	4355.85	4805.7	4752.19	4158.52
62.754	6370.68	6786.39	5419.1	3284.42	3674.39	3529.46	7239.64	6651.31	6225.63	5925.06	5238.51	4501.39	4755.33	4721.81	4058.57
62.859	6318.48	6761.04	5411.66	3245.24	3524.13	3510.82	7357.13	6754.34	6234.98	5889.69	5198.69	4568.81	4974.92	4565.48	4259.24
62.963	6031.13	6778.59	5436.73	3303.58	3487.82	3502.12	7268.73	6894.08	6112.4	5986.35	5309.1	4506.41	4877.86	4655.98	4087.01
63.068	6213.09	6770.07	5564.5	3216.95	3530.83	3558.82	7172.58	6821.97	6295.81	5919.19	5371.49	4195.85	4691.73	4667.04	4169.36
63.172	6139.18	6785.02	5375.7	3202.63	3662.23	3696.46	7432.52	6967.39	6192.02	5928.05	4982.66	4312.68	4561.78	4652.75	4280.32
63.277	6123.22	6643.88	5593.68	3146.65	3670.46	3620.78	7193.81	6819.17	6091.13	5766.65	5144.84	4286.12	4668.75	4883.88	4149.19
63.382	6092.19	6758.2	5429.52	3263.19	3672.76	3475.89	7304.16	6968.83	6261.86	5965.47	5091.94	4428.8	4848.44	4741	4069.03
63.486	6169.62	6734.44	5365.57	3260.77	3564.01	3537.32	7322.93	6976.49	6202.16	5785.36	5206.36	4621	4932.67	4877.34	4425.7
63.591	6223.5	6753.16	5633.83	3223.87	3574.49	3395.81	7352.11	6835.28	6078.16	5881.44	5253.54	4428.28	4710.11	4876.43	4349.44
63.695	6056.88	6638.1	5382.19	3334.95	3568.14	3616.29	7189.89	6941.81	6163.42	5932.79	5193.22	4391.85	4718.95	4957.53	4271.6
63.8	6404.44	6959.94	5713.46	3241.94	3559.87	3549.06	7140.2	6918.35	6181.1	5968.73	5043.78	4554.82	4753.48	5008.3	4117.89
63.904	6549.54	6756.42	5500.77	3230.01	3598.44	3453.91	7162.78	7029.09	6312.83	5725	5100.72	4368.91	4901.55	4882.18	4063.19
64.009	6200.88	6647.85	5726.24	3245.97	3543.95	3564.72	7182.36	7029.49	6138.46	6020.73	5157.89	4566.62	4776.15	4741.04	4088.52
64.114	6402.57	6825.34	5766.82	3153.94	3625.97	3517.12	7134.72	6968.83	6019.8	5750.85	5073.83	4362.03	4756.14	4803.12	4182.48
64.218	6123.87	6801.73	5242.14	3131.17	3541.84	3538.42	7248.2	6918.33	6158.15	5904.73	5036.22	4470.37	4876.96	4703.08	4165.65
64.323	6065.84	6542.29	5360.25	3225.57	3613.09	3586.66	7301.89	6789.59	6095.98	5820.66	5132.09	4392.71	4837.24	4820.4	4044.99
64.427	6225.44	6804.06	5529.35	3158.6	3483.6	3454.17	7091.5	7020.58	6207.67	5584.39	5098.44	4380.55	4768.2	4821.55	4237.12
64.532	5994.05	6574.04	5374.63	3262.46	3532.65	3697.53	7108.45	6857.97	6226.87	5892.18	5036.82	4531.97	4773.65	4951.03	4179.17
64.637	6104	6733.97	5353.77	3113.38	3625.17	3578.9	7205.38	6901.55	6097.97	5509.31	4940.59	4466.9	4839	4856.63	4261.72
64.741	6238.97	6689.73	5590.74	3232.78	3547.06	3551.25	7178.6	7009.65	5963.33	5978.58	4978.78	4385.24	4971.27	4903.04	4165.34
64.846	6245.98	6871.59	5500.11	3236.15	3581.27	3475.19	7275.84	6975.56	6068.59	5729.66	4976.25	4607.22	4854.61	4816.66	4228.99
64.95	6034.12	6659	5516.11	3211.29	3578.07	3502.89	7342.7	6858.96	6019.36	5936.39	4954.42	4309.35	4875.12	4671.66	4096.93
65.055	6184	6716.74	5685.85	3227.6	3558.48	3454.96	7279.91	6812.08	6308.38	5898.84	5096.08	4459.25	4737.13	4623.77	4087.75
65.16	6429.9	7094.8	5634.83	3108.25	3505.4	3494.6	7185.23	6873.91	6028.62	5750.49	5164.27	4567.08	4788	4834.38	4113.56
65.264	6234.27	6848.42	5504.07	3229.82	3612.86	3542.44	7254.67	7035.2	6154.09	5876.69	4954.7	4429.17	4780.86	4747.27	4234.59
65.369	6438.14	6670.7	5446.99	3288.55	3697.85	3597.92	7314.06	6857.18	6293.22	5850.98	5284.95	4533.68	4754.81	4895.22	4124.86
65.473	6080.87	6811.13	5412.25	3176.39	3649.95	3565.63	7004.94	6844.14	6411.95	5824.45	4933.42	4435.02	4750.38	4704.06	4229.67
65.578	6161.59	6849.35	5498.3	3256.71	3621.63	3458.96	7236.27	6857.5	6263.65	5656.5	4955.73	4514.51	4561.35	4752.11	4118.59
65.683	6087.28	6803.2	5434.86	3256.11	3554.1	3411.02	7306.04	6928.84	6278.19	5759.42	5058.28	4559.92	4814.93	4913.06	4142.13
65.787	6185.34	6857.16	5518.61	3180.69	3597.34	3459.95	7380.85	6964.11	6212.73	5930.85	5097.18	4458.71	4886.9	4737.23	4169.19
65.892	6392.41	6913.21	5493.33	3186.62	3570.5	3530.54	7261.02	6715.5	6163.82	5935.07	5080.09	4420.27	4806.36	4698.24	4167.91
65.996	6144.18	6609.37	5139.97	3179.95	3580.28	3474.05	7272.49	6644.27	6080.69	5916.24	5127.25	4371.22	4796.99	4880.65	4110.69
66.101	6055.47	6637.04	5363.41	3277.78	3696.59	3510.31	7306.62	6577.61	6074.61	5856.31	5166.83	4578.91	4661.57	4613.35	4113.41
66.205	6323.41	7158.85	5328.74	3276.17	3665.66	3488.31	7234.37	6849	6197.22	6046.99	5198.87	4404.08	4764.73	4561.93	4088.07
66.31	5936.57	6770.9	5393.38	3321.53	3549.98	3492.91	7282.42	6716.48	6215.73	5837.93	5122.6	4412.16	4860.53	4732.95	4282.21
66.415	5941	6819.48	5405.59	3288.15	3665.93	3546.31	7254.5	6837.1	6056.64	6059.44	5032.83	4573.7	4860.96	4704.18	4021.84
66.519	6116.45	6821.99	5568.88	3251.23	3576.51	3521.33	7210.18	6683.74	6223.82	6037.74	5048.32	4500.36	4840.92	4936.38	4025.41
66.624	6083.69	6883.04	5541.99	3215.73	3595.49	3472.49	7075.26	7090.41	6120.65	5876.41	5170.37	4538.82	4681.42	4756.57	4086.32
66.728	6033.21	6842.61	5634.14	3210.85	3609.4	3618.67	7153.79	6828.98	6136.89	5791.86	5078.22	4490.27	4717.71	4792.67	3999.56
66.833	6119.03	6829.32	5412.99	3125.79	3519.24	3588.68	7065.97	6864.16	6206.07	5785.06	5079.04	4633.85	4853.98	4811.71	4220.04
66.938	6278.45	6957.09	5388.98	3179.54	3608.63	3615.43	6995.84	6800.4	6307.78	6170.44	4924.59	4365.83	4857.27	4822.37	4237.6
67.042	6001.36	6920.47	5406.2	3171.88	3637.64	3638.06	7135.77	6653.84	6401.93	6025.49	5215.14	4298.92	4739.12	4657.69	4077.13
67.147	6125.22	6815.82	5291.96	3145.18	3536.76	3480.66	7057.96	6768.77	6026.84	5943.17	5122.81	4306.6	4831.21	4652.89	4082.41
67.251	6062.7	6753.01	5588.69	3256.16	3670.22	3492.18	7083.48	6675.2	6266.24	5787.88	5183.12	4357.86	4908.81	4883.22	4146.07
67.356	6201.49	6977.03	5285.72	3234.5	3554.65	3383.51	7144.47	6879.7	6285.35	5778	5338.96	4427.08	4692.72	4618.06	4147.5
67.461	6111.8	6661.3	5240.11	3127.13	3578.89	3438.63	7214.33	7001.33	6289.88	5844.44	5091.24	4418.42	4705.74	4886.33	4059.91
67.565	6073.09	6434.58	5444.71	3143.12	3719.62	3563.89	7277.7	6829.87	6238.03	6005.6	4994.3	4374.52	4766.28	4668.19	4081.01
67.67	6102.48	6851.04	5531.85	3191.66	3586.12	3632.09	6997.75	6828.8	6092.85	5806.06	5134.13	4397.08	4719.7	4526.01	4244.72
67.774	6312.27	6852.79	5316.14	3205.4	3593.99	3468.68	7033.39	6925.9	6031.52	5744.66	5191.29	4317.29	4903.21	4673.02	4278.47
67.879	6304.6	6789.08	5436.26	3272.69	3626.19	3575.47	7123.23	6789.5	6136.01	5984.18	5017.1	4381.51	4887.6	4593.46	4325.08
67.983	6162.89	6818.11	5263.85	3238.15	3576.86	3668.64	7001.96	6959.95	5942.03	6009.6	5064.79	4380.25	4860.08	4638.92	4181.71
68.088	6166.38	6808.33	5419.17	3263.43	3573.82	3533.01	7280.12	6844.75	6140.14	5881.75	5302.25	4469.05	4835.02	4654.7	4174.31
68.193	6159.48	6768.57	5332.76	3251.03	3540.53	3548.47	7216.15	6784.04	6038.6	5825.28	5162.31	4273.99	4811.86	4969.09	4228.93
68.297	6397.02	6957.71	5318.7	3333.3	3546.4	3521.02	7232.38	6705.59	6234	5781.33	5246.15	4381.46	4822.81	4776.4	4113.99
68.402	6231.31	6732.84	5284.42	3126.88	3535.25	3484.1	7176.82	7000.09	6006.13	5784.23	5496.68	4339.94	4804.15	4684.83	4211.36
68.506	6190.16	6798.44	5354.31	3161.31	3603.35	3615.09	7269.09	6810.12	6033.6	5761.56	5094.64	4179.76	4718.57	4562.53	4250.7
68.611	6110.74	6741.64	5377.26	3189.59	3701.83	3629.49	7177.71	6783.06	6097.52	5799.09	4994.58	4517.6	4754.37	4712.69	4287.1
68.716	6357.72	6860.92	5343.18	3243.86	3690.84	3551.06	7154.15	6798.8	6170.05	5770.03	5237.23	4394.8	4826.56	4743.96	4249.48
68.82	6006.7	6500.9	5407.99	3286.29	3697	3503.82	7239.87	6794.96	6086.88	5616.93	5161.4	4449.1	4639.62	4792.91	4109.82
68.925	6279.9	6722.6	5337.7	3229.64	3630.34	3552.38	7046.85	6790.67	6116.71	5894.76	5098.32	4548.08	4702.06	4644.67	4181.05
69.029	6097.66	6397.66	5431.88	3291.41	3569.33	3599.05	7236.58	6743.18	6152.46	5811.83	5229.26	4610.86	4773.24	4578.05	4252.08
69.134	6304.69	6824.23	5365.77	3095.31	3627.43	3626	7260.51	6814.69	6257.18	5698.84	5195.53	4475.39	4883.94	4740.52	4232.46
69.239	6253.41	6779.99	5359.31	3247.32	3622.11	3575.89	7120.24	6738.27	6212.27	5666.12	5240.53	4641.49	4586.62	4579.34	4195.41
69.343	6271.64	6626.58	5238.53	3193.79	3594.54	3607.79	7328.29	6804.06	6228.62	5677.71	5011.48	4466.09	4825.99	4445.59	4102.19
69.448	6302.79	6855.45	5436.55	3225.89	3678.53	3674.36	7189.45	6820.32	6066.03	5855.22	5160.41	4365.5	4685.2	4642.1	4042.84
69.552	6176.99	6937.62	5499.05	3258.27	3726.85	3595.76	7173.51	6929.18	6038.39	5819.77	5095.96	4440.15	4775.34	4555.17	4240.83
69.657	6316.67	6788.83	5359.85	3299.78	3622.62	3504.68	7175.54	6747.62	6308.42	5907.75	5519.75	4436.41	4730.6	4685.89	4114.27
69.762	6023.47	6724.92	5285.23	3314.7	3645.08	3557.02	7377.5	6737.82	6062.23	5732.77	5118.64	4380.34	4874.29	4578.52	4215.08
69.866	6092.06	6847.89	5473.54	3204.28	3604.75	3549.8	7162.88	6900.04	6074.23	5809.38	5015.73	4410.33	4697.59	4526.37	4153.79
69.971	6060.48	6927.23	5365.96	3173.65	3541.99	3708.87	7039.11	6817.84	6118.99	5889.12	5083.81	4562.61	4751.66	4469.52	4155.29
70.075	6428.59	7184.01	5449.85	3423.87	3542.38	3596.92	7184.8	6940.98	5920.63	6070.74	5439.29	4474.77	4854.31	4778.22	4262.1
70.18	6329.75	6845.44	5476.21	3182.45	3521.42	3687.3	7272.57	6838.45	6257.57	5918.93	5118.99	4538.66	4828.51	4737.79	4136.62
70.284	6251.02	6755.85	5298.28	3315.65	3694.31	3564.13	7269.14	6759.73	6060.11	5858.1	5026.26	4374.99	4782.14	4835.45	4162.88
70.389	6106.52	6694.14	5211.58	3309.39	3622.15	3613.01	7333	6740.4	5994.09	5857.82	4950.56	4476.29	4756.51	4664.17	4019.81
70.494	6249.75	6864.68	5378.55	3209.09	3586.51	3483.52	7225.92	6912.09	6212.69	5793.73	4877.11	4438.03	4696.42	4592.12	4189.28
70.598	6152.77	6768.3	5160.13	3170.26	3660.41	3623.41	7196.12	6946.67	6069.36	5814.68	5073.73	4344.35	4938.95	4570.43	4138.69
70.703	6036.3	6729.27	5344.25	3211.11	3567.63	3502.84	6953.83	6935.82	6247.02	5837.75	5226.65	4295.24	4720.75	4651.02	4199.31
70.807	6083.98	6592.65	5266.14	3262.15	3704.37	3703.21	7255.57	6895.05	6092.08	5863.59	4895.82	4375.63	4753.29	4691.6	4170.15
70.912	6155.89	6775.25	5617.83	3194.63	3635.59	3514.57	7166.69	6951.96	6378.65	5829.05	5201.43	4390.29	4971.87	4774.96	4164.11
71.017	5957.42	6706.28	5535.22	3315.59	3570.59	3553.52	7059.75	6937.75	6179.22	6014.16	5045.65	4430.68	4931.73	4862.02	4300.84
71.121	6013.13	6622.71	5154.67	3229.56	3649.68	3680.22	7065.69	6804.38	6057.05	6109.51	5126.53	4284.21	4858.3	4705.83	4148.36
71.226	6333.3	6917.04	5339.77	3110.44	3538.37	3769.18	7188.11	7054.36	6121.39	5992.79	4954.14	4489.48	4631.08	4958.63	4155.77
71.33	6273.96	6733.02	5376.43	3297.04	3635.46	3778.19	7013.56	6832.34	6248.48	6119.23	5059.94	4410.42	4987.08	4635.66	4106.09
71.435	6254.8	6722.24	5410.82	3289.25	3617.67	3651.01	7216.67	6899.21	6102.95	5961.41	5332.17	4485.77	4827.33	4687.48	4173.78
71.54	6209.23	6914.49	5480.26	3344.27	3650.76	3617.44	7230.39	6815.82	6216.35	6138.48	5117.63	4516.73	4837.8	4738.71	4197.74
71.644	6287.28	6737.72	5491.19	3283.01	3733.69	3589.71	7050	6771.15	6083.86	6105.04	5142.33	4403.27	4785.88	4868.84	4173.49
71.749	6100.5	6876.29	5262.84	3281.2	3604.14	3644.94	7135.27	6658.16	6190.54	5944.99	5113.86	4479.73	4830.04	4608.3	4215
71.853	6181.47	6720.25	5386.4	3413.48	3671.85	3762.53	7054.25	7033.54	6259.64	5744.43	5276.35	4244.68	4904.95	4736.16	4153.71
71.958	6287.34	6761.66	5402.67	3275.52	3669.12	3630.57	7178.03	6878.25	6179.17	5925.05	4861.53	4495.16	4908.6	4668.56	4303.05
72.063	6129.94	6831.45	5377.23	3262.17	3482.67	3677.71	7163.62	6762.14	6309.86	5977.66	5027.69	4427.4	4803.07	4511.48	4204.71
72.167	6166.49	6736.36	5441.82	3355.02	3653.73	3648.55	6997.06	6786.86	6545.53	5864.54	5048.26	4319.76	4767.18	4655.46	4126.69
72.272	6243.04	6725.88	5619.42	3216.95	3567.7	3786.27	7055.88	6757.72	6204.07	5832.74	4974.62	4310.05	4876.66	4821.32	4146.56
72.376	6060.81	6777.97	5417.08	3214.76	3594.01	3758.33	6996.21	6780.7	6306.68	5651.37	5263.23	4289.63	4766.37	4692.97	4048.78
72.481	6093.86	6466.95	5630.71	3312.67	3761.12	3839.96	6972.12	6682	6095.93	5636.59	5342.85	4385.58	4922.53	4730.48	4150.58
72.585	6178.63	6758.85	5491.95	3208.38	3586.69	3702.97	7026.6	6690.39	6028.78	5889.16	5177.56	4450.71	4901.1	4736.9	4139.53
72.69	6154.9	6800.7	5377.94	3311.69	3648.01	3667.75	7106.85	6751.91	6197.59	5926.52	5205.46	4204.35	4933.36	4742.94	4108.91
72.795	6170.31	6786.26	5451.85	3397.7	3667.51	3550.54	7084.49	6703.4	6196.82	5859.47	5025.73	4177.82	4739.49	4659.41	4066.08
72.899	5990.09	6538.99	5361.87	3169.47	3507.58	3657.35	7220.04	6590.34	6170.35	6052.62	5140.3	4351.71	4773.87	4807.51	4066.71
73.004	6253.28	6648	5446.47	3330.53	3630.91	3744.86	7124.82	6704.06	6195.99	5845.56	5062.66	4246.83	4754.05	4627.39	4141.75
73.108	6041.47	6688.49	5361.49	3269.4	3540.4	3694.74	7128.29	6705.76	6097.61	5887.6	5092.08	4256.57	4859.94	4797.33	4072.01
73.213	6021.63	6724.83	5375.55	3272.31	3552.11	3735.58	7238.92	6636.89	6177.72	5688.28	5141.29	4473.15	4772.79	4547.71	4205.03
73.318	6338.34	6960.75	5309.12	3306.9	3531.76	3732.76	7058.24	6808.24	6205.34	5752.12	5151.72	4305.78	4862.96	4641.37	4204.02
73.422	6128.26	6690.76	5525.48	3278.36	3665.84	3700.69	7122.15	6905.66	6029.42	5831.22	5216.11	4291.78	4760.6	4648.36	4106.68
73.527	5962.56	6580.3	5602.74	3381.12	3645.23	3789	6996.41	6645.99	6102.42	5745.51	4970.3	4393.57	4929.52	4588.99	4231.01
73.631	6291.98	6832.66	5207.06	3357.03	3736.86	3633.96	7035.13	6661.74	6057.77	5738.4	5097.04	4267.81	4926.71	4629.45	4208.82
73.736	6216.64	6801.89	5311.92	3300.72	3670.2	3707.21	7245.88	6674.21	5982.59	5749.76	4997.84	4368.13	4794.22	4494.67	4204.3
73.841	6078.08	6542.47	5300.51	3248.13	3628.32	3717.26	6965.55	6730.17	6162.25	5682.02	4880.84	4345.82	4849.66	4642.99	4055.98
73.945	6112.98	6772.39	5257.48	3342.74	3587.96	3623.48	7035.02	6782.92	6284.26	5947.1	5008.8	4279.28	4800.69	4623.63	4010.52
74.05	6144.27	6684.67	5583.21	3374.62	3584.66	3600.26	7153.16	6788.76	6067.72	5895.47	5000.21	4197.25	4735.53	4764.23	4029.16
74.154	5997.85	6507.52	5510.86	3236.66	3584.7	3615.37	7070.98	6828.57	6203.08	6008.25	4871.98	4354.85	4905.29	4599.58	4134.45
74.259	6014.93	6548.96	5482.18	3331.74	3647.73	3549.33	6928.7	6901.63	6589.14	6095.98	5000.67	4364.12	4773.29	4651.44	4097.23
74.363	5933.74	6830.79	5285.09	3307.48	3659.8	3621.85	7293.12	6773.42	6084.59	5968.44	4917.9	4148.07	4684.06	4849.29	4193.74
74.468	6102.94	6755.19	5418.81	3281.33	3736.13	3695.51	7146.33	6778.23	6097.87	5694.04	5032.11	4269.05	4600.35	4747.34	4333.17
74.573	6106.64	6561.2	5455.51	3286.05	3729.7	3630.47	7142.89	6788.91	6378.45	5670.16	5134.74	4332.1	4844.07	4815.07	4234.26
74.677	6092.28	6657.46	5316.29	3230.31	3617.51	3576.06	7000.61	6594.24	6452.97	5933.78	4953.19	4240.42	4796.32	4640.14	4138.75
74.782	6306.53	6730.24	5411.92	3318.22	3717.87	3627.33	7124.21	6544.49	6110.07	5765.77	4933.5	4444.97	4710.43	4748.6	4124.26
74.886	6043.46	6681.04	5354.16	3258.27	3651.3	3662.69	7124.32	6618.4	6204.87	5857.44	4967.68	4357.31	4862.37	4628.77	4092.55
74.991	6149.48	6627.89	5465.62	3374.7	3688.23	3522.39	7207.54	6791.35	6116.16	5619.1	5060.68	4464.24	4797.96	4813.3	4076.25
75.096	5985.03	6650.21	5626.32	3372.68	3717.79	3658.03	7016.45	6695	6389.35	5665.24	4896.35	4628.7	4757.85	4833.74	4129.57
75.2	6044.42	6694.44	5341.99	3365.24	3725.84	3637.33	7198.95	7030.3	6158.09	5630.23	4883.33	4447.2	4759.9	4598.58	3978.43
75.305	6133.72	6643.71	5391.33	3365.76	3672.21	3800.45	7133.56	6767.96	6296.33	5708.38	4975.57	4558.47	4869.46	4814.26	4133.52
75.409	6213.8	6581.2	5378.45	3358.77	3658.58	3495.24	7307.98	6719.3	6159.69	6015.88	5157.7	4219.67	4716.52	4685.38	4099.31
75.514	6159.76	6782.48	5268.74	3290.91	3659.49	3698.77	7064.64	6752.47	6167.41	5971.27	5139.74	4375.75	4894.39	4684.91	4043.25
75.619	6225.18	6729.87	5509.47	3266.71	3561.14	3741.53	7083.27	6916.92	6252.29	5990.13	4989.49	4496.85	4650.24	4728.09	4071.37
75.723	6166.33	6799.03	5241.52	3272.48	3601.01	3620.97	7144.69	6782.02	6125.34	5887.54	5109.54	4291.84	4752.84	4857.03	4142.4
75.828	6146.56	6748.24	5456.03	3333.25	3689.56	3672.85	7194.61	6585.62	6124.1	5776.11	5154.8	4392.85	4728.35	4685.8	4181.18
75.932	6124.07	6620.94	5487.94	3322.59	3608.82	3492.64	7044.86	6820.32	6051.17	5768.34	5232.58	4579.84	4693.41	4681.73	4192.29
76.037	6183.21	6770.05	5399.56	3344.63	3651.96	3674.36	7067.51	6956.66	6121.27	6158.36	5176.62	4479.76	4677.81	4611.97	4036.29
76.142	6141.56	6607.8	5599.44	3191.15	3733.26	3651.82	7102.35	6965.82	6277.64	5780.59	5191.85	4425.87	4784.51	4725.23	4132.75
76.246	6021.09	6639.17	5387.04	3242.73	3653.17	3573.82	7245.29	6762.43	6199.11	5840.47	5071.25	4657.89	4641.08	4801.9	4111.83
76.351	6208.75	6732.96	5440.85	3332.38	3650.21	3597.15	7193.81	6904.71	6188.71	5915.24	5091.14	4546.3	4775.52	4699.4	4210.88
76.455	6194.81	6767.77	5440.89	3206.84	3658.62	3697.84	7009.83	6756.84	6177.62	6100.43	5015.09	4392.24	4739.42	4723.36	4120.37
76.56	6373.65	6838.85	5330.1	3237.17	3577.4	3607.12	6908.02	6788.86	6125.56	5951.28	4976.56	4340.66	4848.03	4590.29	3989.23
76.664	6117.54	6891.07	5402.73	3260.43	3530.65	3672.55	6970.38	6805.99	6138.93	6135.29	5374.1	4435.69	4722.92	4717.85	4146.07
76.769	6200.26	6687.78	5134.06	3223.17	3593.49	3616.74	7208.33	6777.08	5964.4	5920.29	4918.48	4343.68	4583.49	4590.68	4196.12
76.874	5905.29	6387.05	5354.73	3284.27	3654.62	3583.07	7076	6976.27	6034.98	5949.49	5204.7	4565.37	4671.71	4695.27	4241.71
76.978	5926.51	6507.25	5217.62	3236.31	3592.47	3679.11	6992.49	6891.57	6200.07	5686.05	5079.12	4542.64	4491.28	4709.16	4159.31
77.083	6062.94	6501.64	5218.82	3286.57	3664.52	3636.75	7073.25	7044.89	6113.04	6020.21	5235.73	4492.34	4655.51	4706.44	4100.55
77.187	6195.74	6879.69	5368.31	3251	3652.08	3522.06	6788.99	6919.34	6092.97	5996.58	5070.31	4363.24	4712.93	4629.33	3984.28
77.292	6255.98	6703.21	5485.69	3246.2	3539.37	3557.7	6987.54	6864.27	6247.1	6002.01	5187.83	4373.31	4522.1	4777.91	4064.07
77.397	6171.39	6548.33	5297.38	3267.01	3494.39	3504.57	7118.87	6612.14	6105.2	6100.49	5190.62	4525.24	4704.99	4895.09	4195.96
77.501	6045.12	6841.86	5371.25	3237.34	3582.64	3674.72	6963.09	6741.76	5868.78	6130.24	5400.22	4422.27	4783.73	4793.04	4160.04
77.606	6103.43	6787.43	5371.27	3276.51	3567.49	3583.27	7031.38	6848.44	6059.84	6061.67	5498.96	4433.41	4649.92	4748.76	4088.99
77.71	5885.84	6694.64	5304.86	3203.68	3675.06	3583.5	7195.72	6744.18	6136.97	6113.59	5553.29	4363.85	4655.94	4699.26	4245.1
77.815	6228.26	6811.1	5343	3217.6	3652.82	3536.09	6990.96	6838.52	5955.53	6288.88	5309.9	4471.91	4815.55	4645.3	4294.85
77.92	6027.51	6778.23	5410.48	3219.95	3564.08	3539.53	7058.86	6861.14	6163.88	6371.81	5124.23	4435.42	4575.25	4699.02	4098.04
78.024	5998.13	6534.2	5553.09	3223.75	3582.43	3659.17	7270.81	6821.89	6194.12	6100.19	5354.56	4464.63	4782.39	4782.75	3950.94
78.129	6118.34	6943.04	5412.49	3260.6	3647.16	3679.05	6970.18	6723.29	6027.68	6288.63	5216.33	4553.71	4706.56	4801.98	4124.64
78.233	5948.48	6538.55	5305.33	3226.8	3617.5	3577.68	7090.59	6698.83	6061.47	6073.88	5252.45	4445.19	4776.67	4672.2	4137.63
78.338	6216.2	6820.03	5126.21	3293.75	3555.95	3691.39	6997.48	6736.13	6003.22	6160.12	5113.95	4361.4	4798.1	4627.72	4129.78
78.442	6022.02	6854.86	5402.15	3255.01	3670.72	3751.95	7061.36	6848.76	6014.2	6486.98	5123.36	4368.28	4610.28	5001.63	4056.33
78.547	6120.03	6857.41	5442.8	3305.82	3634.62	3676.27	7214.39	6847.61	5958.07	6272.79	4878.15	4372.98	4822.38	4771.41	4075.11
78.652	6194.46	6769	5238.85	3255.65	3619.03	3543.44	7102	6792.68	5983.81	5999.52	4978.53	4412.57	4664.59	4556.11	4078.07
78.756	6238.48	6779.41	5210.32	3314.89	3712.86	3736.77	7312.85	6896.11	5786.46	6015.79	5070.93	4359.97	4807.77	4580.12	4104.72
78.861	5958.13	6645.89	5343.95	3326.04	3750.61	3714.16	7177.71	6981.55	5921.94	6355.2	5096.27	4371.03	4663.17	4703.41	4075.59
78.965	6278.72	6745.89	5323.41	3247.56	3734.05	3599.63	7010.57	6898.27	5918.25	6387.23	5483.09	4610.4	4765.44	4818.43	3996.02
79.07	6090.71	6617.95	5535.96	3173.79	3695.95	3606.97	6933.68	6723.88	6047.62	6379.19	5279.98	4215.65	4765.58	4792.16	4033.84
79.175	6172.9	6754.09	5611.2	3251.73	3662.34	3607.82	7058.4	6704.05	5936.99	6487.37	5646.26	4525.66	4743.83	4730.18	4222.51
79.279	6274.36	6901.17	5504.25	3295.31	3625.36	3518.65	7112.19	7023.41	6206.52	6451.38	5070.68	4484.4	4752.8	4842.07	3999.29
79.384	6080.42	6574.41	5292.33	3237.37	3611.85	3552.83	7032.17	6798.8	5988.19	6056.77	5184.7	4359.51	4721.48	4691.91	4099.13
79.488	6028.44	6663.03	5336.15	3257.21	3727.9	3644.47	7167.26	6815.62	5975.18	6083.22	5138.03	4432.35	4781.72	4709.05	4059.77
79.593	6097.21	6742.32	5345.89	3302.56	3736.47	3625	7176.75	6891.83	5965.53	6254.63	5305.09	4534.12	4795.71	4697.82	4138.43
79.698	6000.18	6968.48	5311.36	3250.46	3623.35	3608.49	7081.3	6888.39	6170.03	6023.47	5341.71	4470.24	4607.51	4796.17	4172.16
79.802	6088.11	6676.44	5414.01	3302.8	3801.08	3562.4	7189.43	6702.37	6150.2	6313.05	5187.95	4468.13	4701.39	4734.14	3966.53
79.907	6300.38	6816.02	5398.78	3275.17	3692.84	3589.94	7085.65	6751.5	5888.72	6461.29	5216.91	4567.97	4662.53	4582.07	4074.25
80.011	6121.27	6654.84	5344.66	3117.32	3592	3531.14	7117.54	6952.09	6121.87	6386.48	5316	4494.74	4833.34	4649.72	4128.25
80.116	6325.58	6907.74	5321	3303.22	3623.16		7078.01	6813.34	6013.4	6346.5	5243.11	4348.64	4622.58	4754.56	4240.58
80.221	5938.06	6535.92	5364.76	3254.8	3679.67		6988.31	6978.3	6174.94	6034.7	5268.11	4412.05	4749.09	4511.66	4206.83
80.325	6275.66	6876.8	5281.67	3211.99	3686.8		6927.57	6657.01	6018.43	6289.26	5228.35	4443.83	4933.24	4682.56	4146.96
80.43	5895.63	6435.38	5438.81	3276.82	3786.91		7140.63	6883.91	6090.79	6363.66	5153.73	4509.21	4804.6	4568.14	3995.34
80.534	6002.52	6634.07	5368.76	3195.56	3697.62		6794.65	6700.33	5786.59	6431.69	5296.64	4435.41	4902.86	4511.36	4143.66
80.639	6044.71	6642.32	5535.31	3241.26	3702.94		7048.91	6675.76	6108.34	6098.88	5184.4	4426.37	4736.6	4479.23	4077.74
80.743	5865.79	6523.03	5370.5	3236.42	3638.38		7045.48	7109.11	6002.09	6273.88	5101.66	4278.79	4553.11	4454.13	4022.85
80.848	5997.83	6842.71	5387.38	3273.86	3664.56		7017.08	6895.38	5994.59	6255.51	5400.89	4444.94	4709.04	4550.3	4074.59
80.953	5875.91	6683.76	5412.1	3272.85	3566.74		6934.28	7006.69	5935.53	6147.92	5180.59	4306.14	4677.51	4603.49	3955.91
81.057	6240.77	6853.23	5405.25	3235.27	3664.55		7037.87	6771.03	5839.25	6168.8	5043.41	4394.99	4728.53	4596.81	4020.01
81.162	6284.99	6966.58	5366.51	3284.76	3717.84		7087.12	6868.18	5916.69	6332.48	5178.39	4513.73	4619.1	4628.64	4064.74
81.266	5817.08	6677.46	5300.46	3185.65	3656.79		7107.55	6998.56	6012.12	6204.88	5070.68	4515.84	4660.41	4808.23	4011
81.371	6070.3	6664.71	5289.71	3125.38	3702.4		7064.27	6929.79	6035.55	6121.37	5060.71	4534.72	4611.64	4575.74	4077.12
81.476	6002.61	6614.82	5262.99	3216.07	3535.59		7136.6	6884.79	5848.48	6377.13	5334.17	4413.45	4661.37	4747.52	4159.8
81.58	6168.24	6788.33	5285.53	3242.83	3500.24		7262.76	6672.2	5996.92	6425.25	5079.57	4557.46	4771.01	4799.42	4120.6
81.685	6171.98	6803.59	5499.24	3229.88	3522.31		7121.81	6976.85	6001.68	6304.92	5232.52	4442.84	4746.07	4508.79	3991.75
81.789	6268.46	6848.46	5364.26	3250.72	3621.95		7082.03	6770.29	5954.7	6395.57	5176.91	4413.33	4683.9	4565.28	4191.08
81.894	6091.07	6730.74	5175.76	3242.75	3554.98		7050.93	6955.51	5926.22	5967.86	5225.22	4419.95	4791.52	4594.98	4005.35
81.999	6081.67	6670.51	5243.29	3209.32	3687.59		6888.87	6881.46	6126.92	6377.77	5289.68	4517.79	4791.51	4648.45	4141.33
82.103	6250.26	6941.1	5329.92	3260.47	3745.72		6934.92	6936.5	5883.36	6313.41	4996.32	4439.48	4703.14	4707.01	3973.71
82.208	6309.75	6739.27	5412.11	3223.9	3600.4		7007.12	6759.56	6125.98	6466.52	5319.09	4425.82	4869.83	4559.29	4101.55
82.312	6181.51	6721.08	5245.54	3235.97	3594.93		6934.79	6761.81	6043.57	6270.16	5154.58	4337.68	4769.4	4545.63	4013.86
82.417	6030.91	6639.17	5273.32	3261.83	3670.65		7199.61	6646.35	6065.13	6259.98	5233.2	4579.36	4730.39	4699.17	4088.99
82.522	5948.56	6768.94	5188.13	3180.24	3676.38		7080	7023.82	5915.35	6540.21	5104.71	4450	4698.08	4713.96	3937.14
82.626	6222.52	6715.17	5446.26	3379.73	3643.77		7082.72	6835.67	5881.07	6407.33	5144.4	4349.34	4718.18	4609.68	3931.09
82.731	6099.71	6800.35	5418.86	3331.7	3673.31		7155.81	6938.25	6100.26	6243.71	5176.53	4470.73	4822.15	4421.87	4022.44
82.835	6207.88	6629.42	5318.09	3321.18	3735.5		7021.23	6847.08	6195.54	6254.07	5266.31	4660.58	4530.6	4500.93	4184.8
82.94	6300.59	6644.96	5420.15	3323	3700.42		6905.27	6919.3	6245.19	6371.51	5264.6	4427.61	4632.47	4554.68	4058.62
83.044	6089.77	6719.81	5184.83	3220.44	3613.49		6999.88	6951.46	5983.02	6414.71	5478.74	4576.6	4744.13	4641.29	3927.36
83.149	5962.73	6505.79	5414.31	3235.51	3709.34		7030.24	6819.21	6167.07	6412.86	5377.46	4615.16	4746.22	4532.97	4131.19
83.254	5808.72	6592.35	5169.1	3245.39	3549.73		6919.34	7064.16	6069.98	6454.44	5287.07	4349.62	4597.64	4862.63	4039.34
83.358	6064.82	6702.18	5177.57	3210.09	3482.33		6815.32	6873.31	6058.3	6377.07	5133.18	4380.24	4681.38	4771.13	4010.45
83.463	6282.39	6810.86	5382.58	3239.08	3614.6		6864.8	6783.04	6059.28	6552.94	5242.6	4657.49	4624.76	4830.44	4002.49
83.567	6071.8	6595.7	5274.58	3306.7	3708.2		6986.68	6722.23	6201.51	6195.19	5571.94	4296.85	4669.77	4701.42	4166.79
83.672	6134.87	6805.88	5397.04	3266.18	3732.6		6748.72	6756.31	5806.33	6351.74	5219.17	4277.23	4751.55	4732.07	4120.96
83.777	6167.37	6724.94	5516.46	3268.41	3761.02		6958.13	6828.16	6047.18	6483.62	5125.85	4549.82	4674.61	4808.86	4091.55
83.881	5982.44	6567.79	5515.79	3253.39	3693.09		6984.97	6987.24	5822.68	6082.81	5218.5	4404.63	4646.97	4680.43	4015.45
83.986	6044.11	6622.9	5383.45	3292.32	3634.82		6868.14	7025.9	6222.43	5943.11	5255.86	4580.58	4664.29	4649.65	4120.74
84.09	6012.26	6752.39	5464.95	3269.48	3616.08		6743.52	6816.41	6301.28	6150.42	5160.27	4517.13	4716.46	4672.83	4226.55
84.195	6268.54	6699.34	5522.06	3271.41	3683.7		6814.79	6823.68	6066.27	6178.57	5166.13	4580.52	4722.52	4625.22	4150.13
84.3	6141.44	6666.17	5309.22	3357.29	3702.67		7082.36	6711.81	5950.03	5875.44	5322.79	4618.25	4781.95	4706.27	4229.77
84.404	5955.01	6657.36	5195.22	3258.25	3666.4		6965.09	6809.41	6195.89	6283.96	5255.62	4673.54	4583.65	4720.23	4058.49
84.509	6246.33	6628.58	5319.52	3239.82	3688.86		7047.77	6807.55	6270.89	6324.78	5235.37	4434.18	4592.93	4667.03	4168.21
84.613	6051.89	6918.18	5264.1	3324.7	3704.58		6941.21	6710.17	5872.11	6271.58	5081.96	4400.11	4625.61	4757.37	4313.14
84.718	6002.52	6703.18	5261.27	3297.98	3642.33		7011.08	6876.56	5913.44	6379.31	4913.87	4390.03	4721.45	4753.93	4129.86
84.822	6170.36	6838.72	5385.35	3266.59	3721.27		6798.48	6984.73	5964.8	6389.03	5078.6	4567.34	4702.93	4633.27	3942.85
84.927	6266.24	6735.4	5405.06	3357.58	3739.23		6814.24	6934.72	5765.63	6283.47	5366.53	4547	4561.08	4860.55	4179.28
85.032	6247.31	6743.06	5281.39	3246.89	3656.84		6719.39	6905.47	6126.14	6247.7	5394.65	4492.69	4764.06	4743.81	4208.55
85.136	6114.42	6717.16	5223.36	3386.32	3656.95		6826.47	6846.93	5990.33	6356.61	5384.81	4706.03	4647.58	4708.84	4190.91
85.241	6073.84	6718.97	5338.72	3252.23	3598.46		7109.1	6853.54	5889.79	6338.42	5468.05	4373.48	4607.92	4892.57	4232.28
85.345	6104.83	6576.31	5269.14	3358.92	3577.29		6920.79	6859.35	6002.08	6036.49	5219.87	4525.77	4683.16	4677.81	4056.58
85.45	5882.73	6580.57	5236.71	3315.63	3708.53		6990.99	6909.81	6161.11	6339.66	5426.38	4540.95	4635.01	4629.52	4236.17
85.555	5902.46	6682.24	5401.3	3351.08	3637.07		7006.16	7002.96	5836.29	6292.76	5468.46	4541.81	4633.79	4768.06	4118.92
85.659	5840.51	6485.25	5364.81	3374.75	3642.05		6895.04	7009.55	5976.29	6330.06	5348.34	4496.1	4657.7	4701.41	4195.71
85.764	5952.16	6542.68	5204.35	3313.89	3607.08		6867.65	6781.21	5905.71	6370.79	5163.82	4646.2	4621.44	4646.96	4310.72
85.868	6054.92	6649.48	5585.04	3208.81	3767.96		6781.19	6775.07	5925.55	6421.25	5306.42	4427.84	4693.3	4828.37	4111.9
85.973	5858.49	6448.34	5406.67	3315.68	3758.69		6746.08	6842.25	5740.97	6509.35	5027.8	4394.93	4666.16	4666.85	4018.92
86.078	5731.13	6499.83	5361.95	3223.87	3628.79		6792.39	6749.02	6046.87	6210.89	5143.83	4499.77	4641.01	4782.29	3938.87
86.182	5830.4	6735.84	5455.12	3164.35	3669.54		6817	6780.28	5809.95	6407.36	5180.09	4447.24	4590.69	4737.36	3904.76
86.287	6129.63	6662.96	5538.02	3225.44	3651.17		6767.98	6764.82	5882.05	6181.58	5396.73	4580.57	4457.36	4748.98	4118.52
86.391	6261.74	6867.13	5426.01	3201.03	3577.14		6665.39	6933.69	5814.05	6250.74	5398.36	4506	4632.06	4680.67	4077.13
86.496	6312.23	6699.34	5417.12	3160.41	3621.02		6648.1	6426.62	5923.97	6155.4	5038.19	4735.57	4563.17	4627.37	3954.49
86.601	6131.11	6557.36	5533.46	3318.86	3731.59		6702.07	6941.19	5955.72	6261.88	4995.13	4433.86	4647.58	4682.15	3979.49
86.705	6104.1	6735	5521.04	3355.04	3832.19		6800.43	6906.91	5941.32	6317.73	5139.17	4730.18	4500.53	4661.71	4031.42
86.81	6034.75	6852.34	5212.49	3450.76	3741.23		6829.72	6791.88	5789.91	6355.67	5303.61	4648.84	4745.64	4690.89	3933.41
86.914	5951.27	6613.71	5285.89	3408.29	3730.36		6593.29	6830.53	5928.63	6386.06	5041.17	4670.1	4617.99	4656	4005.42
87.019	6133.09	6538.19	5346.86	3290.32	3632.89		6787.68	6963.64	5803.24	6254.04	5164.56	4583.42	4576.63	4624.32	3937.86
87.123	6195.77	6749.15	5519.84	3190.93	3586.93		6664.73	6862.48	5850.47	6054.15	5042.86	4365.02	4559.89	4661.83	3981.81
87.228	5931.98	6519.1	5396.26	3242.21	3580.23		6966.88	6740.37	5875.49	6074.71	4985.12	4653.13	4604.52	4692.09	3977.13
87.333	6348.84	6682.99	5429.2	3220.22	3622.48		6773.95	6708.93	5873.21	6239.07	5197.3	4733.87	4784.24	4748.21	4001.59
87.437	6277.98	6916.22	5472.13	3403.92	3737.03		6777.64	7033.44	5997.8	6342.11	5340.33	4635.59	4568.89	4665.08	4081.09
87.542	6099.59	6679.27	5564.42	3276.51	3639.69		6789.6	6857.83	5890.77	6230.58	5227.64	4764.52	4601.15	4527.89	3987.1
87.646	6129.48	6730.3	5439.45	3330.19	3648.84		6916.14	6682.48	5954.82	6255.81	5018.28	4585.83	4664.69	4594.68	3955.14
87.751	6152.24	6858.19	5524.45	3261.34	3564.54		6924.38	6905.32	5837.4	6228.91	5022	4546.97	4768.81	4592.8	3972.84
87.856	6217.64	6854.21	5535.14	3262.42	3543.29		6724.32	6887.1	5860.03	6291.35	5048.25	4501.75	4700.11	4571.99	4017.96
87.96	6309.01	6765.88	5323.86	3222.52	3691.93		6665.09	6868.12	6070.16	6416.62	4863.09	4487.43	4592.45	4482.12	4127.75
88.065	6074.88	6670.27	5143.18	3316.41	3595.55		6758.07	6786.88	5944.9	6597.41	5194.27	4716.94	4679.69	4862.28	3990.25
88.169	5927.85	6681.15	5285.88	3246.01	3605.15		6951.03	6911.18	5922.55	6434.29	5047.1	4470.06	4727.65	4803.41	4152.01
88.274	5952.4	6750.33	5209.23	3236.69	3608.5		6805.33	6715.89	5936.15	6585.99	5036	4545.8	4745.94	4773.19	4017.62
88.379	6210.59	6779.13	5141.68	3330.4	3719.67		6787.04	6864.21	5928.06	6600.14	5303.5	4731.32	4474.28	4772.21	4074.01
88.483	6160.21	6787.63	5290.22	3245.23	3661.66		6777.27	7042.5	6151.77	6361.83	5060.93	4525.03	4706.04	4827.15	4035.82
88.588	6046.22	6770.77	5253.96	3232.88	3581.66		6820.83	6950.95	5990.2	6441.95	5272.65	4677.69	4636.04	4806.85	4127.82
88.692	6032.46	6656.85	5211.4	3195.94	3681.25		6865.55	6841.77	5947.13	6372.22	5175.29	4491.5	4693.5	4621.85	4128.23
88.797	6124.26	6697.16	5418.65	3202.92	3607.03		6866.14	6903.37	6144.63	6228.41	4999.67	4640.88	4575.83	4738.52	4040.7
88.901	6173.31	6878.99	5354.57	3241.52	3684.43		6642.55	6931.48	6026.78	6313.87	5143.79	4605.42	4716.71	4756.48	3991.59
89.006	6058.37	6482.66	5440.69	3162.3	3557.21		6958.77	6805.13	6041.27	6207.8	4842.18	4649.73	4538.52	4699.3	4036.43
89.111	6247.01	6749.98	5260.17	3179.37	3565.53		6868.87	7067.91	6180.13	6289.69	5014.16	4388.17	4455.47	4547.64	4088.42
89.215	5985.74	6694.73	5410.57	3234.22	3628.12		6847.26	6933.06	6053.5	6399.72	4907.18	4389.14	4530.38	4632.18	4128.63
89.32	6025.31	6831.92	5371.81	3181.25	3616.65		6891.46	6733.72	5997.95	6147.45	4997.08	4585.38	4570.96	4594.87	4031.24
89.424	5958.19	6466.42	5556.67	3260.34	3608.62		6822.32	6714.65	6070.8	6215.19	5300.44	4571.68	4448.5	4516.08	4187.33
89.529	6141.77	6706.94	5309.66	3302.16	3635.44		6901.44	6927.65	6036.5	6161.27	5307.49	4643.64	4667.08	4536.33	4182.6
89.634	6085.16	6525.89	5372.92	3217.39	3559.48		7101.86	6906.15	6317.6	6225.09	5178.53	4487.35	4551.29	4722.72	3978.94
89.738	5857.36	6530.53	5406.79	3222.35	3693.28		7022.49	6865.76	6019.16	6526.96	5366.76	4584.57	4544.29	4603	3989.06
89.843	6255.48	6797.83	5471.59	3273.6	3705.23		7080.16	6962.41	5931.84	6287.97	5252.51	4692.55	4705.01	4545.53	3967.33
89.947	6152.66	7005.95	5395.32	3246.91	3725.23		6803.22	6888.96	6172.22	6332.71	5218.65	4501.51	4502.01	4478.63	3961.66
90.052	6030.17	6827.62	5299.46	3282.44	3654.8		7019.74	6930.92	5899.83	6303.15	5294.79	4529.17	4616.77	4685.69	4008.34
90.157	6106.14	6804.12	5434.8	3230.98	3579.87		6922.86	7112.14	6281.27	6252.8	5166.5	4500.36	4706.1	4601.7	4048.83
90.261	6156.58	6724.95	5377.23	3317	3648.68		6730.93	7017.69	5997.64	6207.4	5267.2	4354.32	4602.86	4785.73	4194.51
90.366	6132.68	6483.36	5584.8	3222.54	3602.03		6830	7010.61	6044.79	6278.79	5197.97	4530.11	4572.28	4709.07	4067.82
90.47	6135.31	6703.96	5580.49	3199.1	3635.5		6787.6	7093.17	6200.69	6244.62	5598.59	4385.91	4789.32	4791.14	4087.77
90.575	6191.08	6743.79	5407.52	3242.51	3657.56		6900.92	6833.76	6141.21	6387.97	5297.48	4544.52	4499.18	4663	4003.18
90.68	6123.6	6590.37	5339.76	3172.73	3536.25		6880.58	6865.47	6030.32	6350.78	5027.91	4691.35	4641.87	4490.25	3939.84
90.784	5987.4	6695.21	5500.77	3201.88	3575.82		6894.51	6855.44	5952.85	6092.29	5027.68	4446.89	4582.64	4630.14	3984.08
90.889	6018.12	6781.29	5435.03	3194.56	3622.55		7016.25	6976.85	6101.12	6123.36	5136.6	4530.87	4580.94	4540.18	4089.29
90.993	5908.82	6598.51	5261.39	3199.85	3602.98		7036.61	7177.58	6080.34	5889.3	5025.55	4321.9	4679.26	4742.63	3894.92
91.098	5947.4	6550.36	5423.89	3241.55	3600.84		6997.42	7090.96	6128.81	6167.14	5244.93	4507.1	4745.42	4696.33	4060.28
91.202	5892.33	6630.62	5357.76	3278.36	3567.33		6912.27	6886.12	6066.03	5983.81	5282.67	4434.28	4653.6	4642.36	3953.3
91.307	6043.43	6706.23	5177.99	3153.03	3575.6		6964.12	7141.34	5987.91	6231.69	5114.79	4459.89	4754.3	4817.63	3992.7
91.412	6113.24	6687.52	5468.28	3238.84	3610.05		7075.39	6851.55	6177.49	6118.17	5021.38	4512.66	4787.82	4597.33	3940.57
91.516	6015.92	6581.54	5570.09	3200.27	3544.45		6921.36	7071.94	5914.99	6121.04	4968.02	4520.93	4642.78	4638.14	4041.29
91.621	6036.55	6765.29	5325.22	3223.98	3545.81		7111.32	7077.64	5983.63	5972.07	5322.84	4669.19	4631.04	4587.14	3954.51
91.725	6170.08	6669.78	5484.62	3401.6	3642.23		7050.6	6892.41	5955.95	6069.33	4954.32	4567.96	4649.09	4610.07	3903.48
91.83	6006.34	6839.35	5333.16	3266.5	3587.81		7135.49	7060.47	6037.7	5959.04	5166.67	4496.59	4511.94	4672.82	3918.45
91.935	6157.91	6791.96	5157.06	3257.83	3756.45		7042.64	7099.72	5983.97	6085.8	5140.07	4572.25	4574.45	4726.48	4007.78
92.039	5997.22	6487.24	5184.31	3224.4	3663.2		6920.29	7049.7	5953.97	6145.91	5074.11	4476.67	4615.41	4715.1	4123.33
92.144	6177.89	6603.66	5198.75	3400.19	3705.57		7027.64	6807.2	5967.09	5924.36	5243.66	4492.71	4762.96	4582.94	4043.97
92.248	6136.91	6662.47	5375.38	3249.54	3666.32		7194.28	6936.69	6062.43	6014.64	5065.47	4531.84	4449.51	4747.02	4180.08
92.353	6056.24	6586.75	5393.85	3256.93	3627.04		6903.36	6876.64	5889.91	5945.79	5137.75	4568.76	4541.28	4494.3	4211.49
92.458	6072.08	6562.22	5268.28	3186.63	3596.59		6866.08	6928.23	5909.44	5907.92	5251.59	4565.29	4569.53	4570.71	4119.07
92.562	5941.93	6557.01	5251.05	3156.04	3482.67		6969.91	7125.38	5971.18	6180.41	5067.62	4438.8	4684.74	4540.69	4250.26
92.667	6003.54	6545.56	5215.56	3153.26	3592.84		7135.72	6947.71	5990.31	6078.55	5029.14	4560.71	4719.38	4600.6	4032.79
92.771	5891.25	6639.74	5239.87	3209.1	3475.79		7051.02	7017.59	5938.53	6058.58	5024.75	4454.03	4610.26	4570.36	4079.14
92.876	6007.46	6785.34	5307.19	3272.53	3558.29		6929.39	6924.02	6099.31	6014.92	4902.29	4463.06	4620.04	4586.59	4099.07
92.981	5980.07	6776.96	5350.02	3267.5	3593.65		6983.9	7067.01	5922.31	6013.27	4910.32	4644.29	4552.68	4704.17	4165.97
93.085	6015.15	6562.06	5390.89	3228.42	3614.43		6976.84	6935.45	5804.13	6067.06	5013.51	4396.76	4713.99	4938.26	4221.31
93.19	5906.84	6658.1	5241.18	3146.49	3677.08		6962.4	6878.21	6199.91	6096.63	5055.22	4566.13	4573.07	4674.01	4198.72
93.294	6238.72	6851.46	5397.87	3257.41	3623.34		6877.36	7091.79	6069.13	6328.74	5505.85	4510.44	4765.14	4919.9	4145.02
93.399	6019.08	6691.66	5343.79	3226.85	3519.16		6954.32	6958.6	6048.54	6256.96	5358.1	4570.41	4542.53	4925.34	4131.44
93.503	6133.83	6835.79	5462.84	3188.98	3556.44		6996.65	7024.18	5832.05	6100.56	5262.27	4679.47	4643.6	4788.71	4178.16
93.608	6120.2	6554.02	5581.08	3110.25	3522.08		7005.52	7022.61	6000.16	6534.22	5309.38	4386.11	4686.68	4665.96	4169.51
93.713	5985.58	6517.55	5184.98	3278.4	3571.25		7009.84	6953.98	5926.31	6220.46	5055.56	4499.1	4461.12	4740.62	4295.04
93.817	5961.23	6650	5461.15	3367.82	3709.49		6932.63	6934.03	5926.46	6235.86	5226.12	4695.42	4535.07	4659.16	4199.87
93.922	6062.74	6596.69	5482.34	3343.08	3717.63		6861.17	6973.81	5827.5	6257.88	5192.35	4607.51	4802.87	4585.58	4266.48
94.026	5839.51	6385.29	5587.85	3295.47	3648.91		6937.42	6848.57	5867.73	6186.78	5168.94	4469.54	4412.48	4615	4341.83
94.131	6052.7	6625.44	5451.17	3278.33	3710.22		6988.4	6955.61	5930.33	6172.44	5213.1	4465.87	4589.57	4916.93	4205.05
94.236	6030.01	6612.92	5218.25	3283.08	3732.91		6937.58	7072.96	5960.77	6175.79	4965.94	4478.78	4536.59	4682.43	4272.59
94.34	5985.84	6547.41	5313.91	3296.23	3674.84		6812.58	6848.38	6012.21	6190.86	4883.16	4646.26	4540.4	4710.02	4346.96
94.445	6230.2	6751.51	5184.34	3228.88	3637.04		6652.68	6981.93	5952.36	6228.4	5102.21	4559.45	4568.22	4961.47	4270.19
94.549	6198.45	6859.41	5336.63	3243.13	3691.81		6630.97	7056.91	5776.64	6197.01	4977.27	4450.47	4820.26	4601.95	4371.21
94.654	6170.03	6582.12	5466.06	3214.71	3680.92		6865.6	6975.2	5977.09	6299.81	5042.94	4603.68	4664.07	4555.16	4364.75
94.759	6097.8	6790.86	5457.93	3269.84	3632.79		6923.41	7065.89	5940.34	6272.98	5266.18	4550.88	4818.38	4557.17	4268.56
94.863	6083.98	6447.67	5340.48	3256.38	3622.6		6849.13	6986.6	6004.6	6443.98	5169.67	4565.7	4758.54	4507.2	4262.7
94.968	5782.93	6691.39	5425.17	3322.06	3605.32		6980	7124.49	6150.49	6319.21	5027.29	4602.2	4747.96	4622.96	4284.26
95.072	5852.12	6480.01	5405.59	3262.77	3684.59		6957.31	6970.94	5937.11	6157.38	4980.79	4582.02	4660.84	4548.32	4336.43
95.177	6105.79	6576.29	5158.83	3247.02	3599.91		6669.81	6940.17	5900.37	6345.67	5248.88	4624.14	4586.56	4821.64	4312.22
95.281	6081.04	6678.98	5224.18	3245.49	3534.07		6774.74	6997.4	6064.76	6387.04	5215.37	4540.51	4695.51	4566.18	4240.38
95.386	5974.84	6578.28	5128.17	3174.49	3558.37		6893.88	6951.98	6141.62	6146.5	5279.15	4512.95	4556.25	4620.67	4227.9
95.491	6226.69	6754.25	5155.02	3163.06	3519.87		6777.83	7072.01	5988.01	6293.97	5101.76	4568.26	4688.1	4681.2	4305.49
95.595	6253.11	6841.74	5224.87	3222.78	3605.74		6940.21	7051.51	5903.05	6165.07	5172.29	4565.07	4871.75	4759.66	4124.9
95.7	6013.17	6558.93	5461.38	3327.65	3628.22		6846.84	6950.41	5969.42	6173.43	5458.69	4485.03	4729.08	4647.53	4032.36
95.804	5989.46	6908.58	5465.09	3246.28	3542.31		6859.37	6792.02	5807.65	6151.31	5066.44	4578.18	4733.8	4558.68	4044.88
95.909	5907.65	6474.27	5319.23	3284.51	3601.64		6857.63	6985.76	5742.35	5932.97	5143.04	4800.03	4608.55	4449.28	4295.76
96.014	6155.25	6784.26	5409.07	3168.47	3595.22		6712.41	6974.11	5951.47	6203.96	5356.5	4696.14	4661.42	4652.73	4133.18
96.118	5858.05	6614.91	5172.74	3310.51	3673.3		6568.4	6820.09	5824.73	5929.64	5083.89	4623	4544.03	4712.81	4123.08
96.223	6004.34	6686.1	5415.79	3266.78	3672.44		6742.41	7041.27	5663.56	6109.21	5055.29	4636.98	4549.52	4848.89	4039.41
96.327	5768.58	6627.9	5356.81	3147.3	3686		6751.79	6913.54	5970.64	6224.89	5051.31	4561.62	4516.49	4604.49	4130.75
96.432	6241.36	6992.58	5324.65	3193.06	3576.14		6724.53	7014.36	5862.79	6013.69	5146.2	4629.28	4541.58	4545.69	4100.54
96.537	6268.26	6909.01	5423.57	3194.83	3617.91		6788.17	6829.34	5900.27	6025.91	5481.68	4897.37	4671.7	4576.65	4127.94
96.641	6025.89	6795.35	5211.31	3214.81	3693.34		6818.45	6975.72	5870.61	6006.46	5163.56	4688.92	4517.46	4737.67	4244.73
96.746	5820.9	6804.57	5179.39	3157.6	3725.44		6742.35	6931.82	6017.7	6147.12	5112.34	4624.26	4594.41	4641.49	4089.89
96.85	6072.04	6627.61	5102.26	3198.26	3630.3		6722.38	6954.74	5938.04	6134.99	4996.81	4506.44	4646.23	4867.96	4159.32
96.955	6178.9	6745.17	5363.07	3141.01	3617.44		6860.72	7023.4	6165.06	6172.04	5220.98	4707.99	4609.52	4806.75	4079.91
97.06	6106.31	6886.15	5051.31	3198.2	3611.7		6877.99	7052.54	6195.34	6215.66	5265.48	4597.83	4484.86	4484	4111.04
97.164	6122	6782.17	5127.82	3129.63	3585.37		6802.72	6971	6211.94	6120.57	5468.04	4608.2	4539.67	4585.61	4159.3
97.269	5921.12	6738.73	5127.82	3332.33	3661.62		6767.32	7078.99	6039.85	6138.52	5094.33	4531.95	4447.83	4749.65	4025.61
97.373	6291.12	7001.94	5307.1	3250.49	3622.91		6577.09	6807.32	6121.19	6018.89	5223.61	4550.87	4575.96	4585.71	4043.22
97.478	6175.81	6740.98	5409.13	3178.82	3528.52		6621.06	7077.79	5936.57	6094.03	5035.79	4752.65	4655.1	4684.68	4105.96
97.582	6251.21	6839.48	5238.24	3217.34	3572.56		6647.54	7103.52	5992.98	6249.84	5057.06	4710.32	4615.84	4681.85	4169.64
97.687	5812.79	6533.41	5266.21	3309.81	3535.91		6758.1	6951.15	5863.09	6090.29	5223.56	4601.85	4532.84	4643.37	4130.64
97.792	6156.18	6720.05	5365.05	3289.33	3564.84		6784.67	6748.38	5773.06	6050.36	5168.06	4709.39	4642.93	4609.33	4105.55
97.896	6173.12	6764.31	5363.42	3271.72	3592.88		6773.51	7102.71	5731.42	6316.84	5126.84	4478.38	4671	4500.83	3996.8
98.001	6021.36	6707.84	5589.48	3307.96	3526.52		6798.99	7052.98	5848.35	6320.86	5063.42	4734.91	4779.2	4629.41	4042.23
98.105	6408.93	6693.5	5367.9	3226.51	3563.88		6718.68	6863.64	5883.05	6014.84	5072.02	4567.88	4515.01	4713.9	4178.25
98.21	6254.84	6671.14	5362.33	3357.42	3577.89		6978.28	6950.04	5893.98	6068.54	5197.04	4596.66	4591.88	4643.43	4048.49
98.315	5918.18	6550.1	5196.04	3274.23	3603.15		6883.72	7052.68	6002.22	6234.12	4918.04	4397.08	4566.82	4728.84	4051.43
98.419	6201.15	6953.22	5157.66	3322.61	3579.56		6919.52	7044.49	5957.64	6192.76	5284.64	4450.07	4578.45	4720.19	4107.39
98.524	6129.79	6692.27	5073.88	3277.69	3611.42		6811.73	7190.29	5768.08	6223.77	5105.49	4642.93	4596.33	4588.89	4133.38
98.628	6143.8	6723.85	5208.46	3245.67	3573.01		6700.8	7044	5874.66	6234.37	4921.18	4523.41	4731.52	4652.92	4117.29
98.733	6236.54	6864.45	5261.67	3289.07	3640.57		7085.17	6993.22	5816.46	6097.65	5012.27	4886.39	4652.48	4782.73	4087.28
98.838	6140.51	6687.37	5376.58	3278.65	3578.33		6806.6	6905.7	5868.91	6039.65	5180.2	4783.65	4595.12	4688.65	4089.97
98.942	6183.09	6773.06	5499.59	3339.53	3676.33		6926.96	6859.37	5809.99	6319.97	4939	4745.53	4491.01	4771.95	4102.25
99.047	5852.53	6604.59	5394.92	3221.79	3647.01		6837.42	6997.79	5645.28	6194.2	5406.88	4626.41	4617.09	4649.27	4091.2
99.151	6123.11	6696.74	5436.58	3308.78	3631.51		6897.29	6881.01	5711.7	6187.63	5340.83	4564.1	4664.78	4636.41	4084.47
99.256	6155.16	6767.32	5356.93	3322.75	3702.82		6972.72	6952.83	5739.34	6278.77	4952.61	4473.08	4722.51	4638.92	4034.52
99.36	6017.79	6602.31	5411.73	3201.34	3631.57		6847.61	6920.46	5780.8	6355.57	5215.85	4626.13	4677.92	4549.39	4210.42
99.465	6054.3	6502.39	5021.93	3235.18	3693.12		6891.58	6839.82	5777.38	6213.82	5152.36	4480.72	4465.45	4620.44	4104.58
99.57	6108.47	6647.11	5405.85	3220.38	3641.13		6802.35	6907.09	5845.96	6311.3	5094.01	4546.53	4650.79	4664.52	4203.36
99.674	5871.77	6432.06	5323.73	3281.03	3691.76		7011.74	6919.6	5745.03	6277.19	5126.31	4657.75	4633.59	4733.6	4168.73
99.779	6115.99	6786.61	5269.81	3107.44	3697.49		7015.35	6860.63	5689.12	6107.24	5202.44	4613.66	4610.07	4694.39	4224.22
99.883	5974.26	6613.21	5294.32	3228.22	3766.67		6918.81	6792.53	5872.01	6280.56	5230.91	4535.42	4557.33	4546.42	4214.26
99.988	6003.9	6660.92	5151.16	3153.95	3694.13		6717.68	6886.19	5770.08	6282.61	5039.48	4547.84	4529.59	4629.18	4172.36
100.09	6077.33	6824.04	5157.12	3226.24	3663.56		6673.78	6735.43	5706.15	6307.24	5044.73	4749.3	4639.36	4752.79	4322.11
100.2	5875.09	6459.83	5440.44	3210.94	3688.46		6820.9	6743.78	5646.69	6077.95	5282.04	4571.08	4578.92	4611.99	4275.93
100.3	6006.39	6547.16	5116.92	3165.2	3750.18		6898.74	6928.98	5850.46	6297.13	5137.58	4582.71	4563.83	4826.15	4332.63
100.41	6240.12	6751.82	5307.08	3374.88	3754.33		6998.43	6786.49	6019.12	6161.45	4953.88	4706.58	4497.86	4596.24	4157.36
100.51	6093.38	6593.94	5376.88	3338	3704.05		6717.36	7126.13	6266.36	6283.68	5242.82	4543.99	4737.1	4603.74	4135.12
100.62	6175.33	6487.01	5299.65	3312.03	3663.56		6815	6770.72	5968.98	6350.74	5189.88	4524.82	4671.79	4647.31	4269.68
100.72	5986.32	6503.93	5496.26	3314.05	3612.38		6733.07	6808.96	6064.4	6059.34	5356.84	4528.24	4634.51	4760.25	4229.17
100.82	6052.98	6599.34	5285.78	3225.73	3703.33		6848.99	7091.86	5890.79	6290.33	5117.99	4397.03	4504.25	4737	4191.35
100.93	5915.02	6744.32	5580.87	3179.63	3712.54		6895.05	6859.97	5850	6310.31	4995.65	4474.66	4576.38	4644.89	4350.31
101.03	6146.09	6703.82	5287.86	3194.57	3643.14		6867.63	6810.32	6080.6	6297.96	4998.44	4430	4539.54	4643.63	4461.44
101.14	6260.29	6823.18	5205.13	3174.76	3676.92		6824.81	6937.21	5802.66	6304.11	5040.46	4518.73	4620.38	4641.19	4211.36
101.24	6144.67	6627.51	5374.6	3228.49	3600.95		6778.2	6780.13	5957.19	6263.18	4987.97	4544.64	4565.9	4771.06	4149.81
101.35	6177.33	6791	5312.84	3145.15	3567.57		6713.4	6913.31	5972.88	6292.52	5148.25	4512.43	4499.83	4794.39	4267.54
101.45	6073.51	6792.71	5226.48	3186.98	3772.42		6814.65	6903.87	5970.81	6366.32	4928.38	4629.63	4466.05	4827.2	4217.15
101.56	6189.19	6555.66	5364.42	3143.61	3556.89		6921.65	6659.99	6003.64	6253.29	5103.31	4530.78	4407.11	4668.54	4263.51
101.66	6063.48	6828.15	5508.83	3231.66	3653.08		6841.55	6876.66	6041.65	6121.29	5048.18	4688.2	4610.89	4652.08	4053.26
101.77	6033.5	6615.01	5280.11	3197.54	3651.08		6868.5	6771.19	5980.7	6377.21	4966.75	4768.64	4585.62	4771.3	4114.45
101.87	6119.69	6653.73	5484.12	3243.43	3661.28		6878.39	6778.54	6236.69	6280.57	5024.51	4734.5	4711.14	4719.37	4276.54
101.98	6135.45	6743.94	5244.4	3260.55	3614.65		6782.48	7025.12	6058.15	6164.39	5116.34	4666.97	4593.27	4646.78	4188.14
102.08	6000.29	6522.28	5348.9	3238.13	3615.89		6829.19	7094.6	6213.42	6140.19	5140.84	4758.25	4635.06	4595	4221.24
102.18	6077.53	6657.58	5277.52	3177.76	3708.61		6897.65	7054.34	6019.98	6168.73	5321.62	4632.2	4421.15	4615.17	4401.9
102.29	6081.53	6876.31	5107.85	3270.64	3550.94		6665.68	6940.35	6024.97	6296.62	5338.45	4504.52	4565.51	4873.63	4148.35
102.39	5993.16	6606.57	5266.12	3146.4	3707.47		6680.15	6961.21	6082.74	6177.35	5239.67	4651.49	4468.72	4732.48	4285.41
102.5	6192.99	6878.9	5176.14	3132.86	3628.84		6677.91	6706.47	6047.7	6201.43	4943.19	4785.28	4730.26	4630.47	4143.01
102.6	5980.73	6721.24	5380.73	3279.63	3650.13		6717.1	6971.22	6152.65	6332.48	4969.16	4558.76	4628.64	4765.38	4187.01
102.71	6501.68	6848.96	5401.39	3181.97	3671.95		6722.52	6727.86	5992.47	6246.66	5060.12	4586.88	4573.69	4759.19	4220.8
102.81	6133.13	6611.48	5193.86	3167.35	3598.83		6573.48	6783.71	6109.41	6273.27	4917.38	4460.83	4627.62	4710.66	4144.56
102.92	6140.52	6863.33	5396.56	3316.11	3700.08		6707.81	6860.69	5932.04	6297.33	4897.54	4705.89	4611.5	4819.99	4294.87
103.02	6050.72	6717.37	5597.08	3252.52	3664.07		6701.25	6878.59	5850.97	6186.79	5003.84	4680.06	4669.31	4714.72	4151.88
103.13	5802.02	6645.69	5430.69	3187.7	3705.25		6796.15	6815.66	6049.24	6104.48	5018.02	4666.77	4637.74	4931.69	4135.07
103.23	6017.46	6743.81	5336.27	3228.71	3628.12		6720.06	6847.54	6073.84	6248.72	5137.49	4559.46	4573.31	4760.14	4273.92
103.33	5881.05	6510.59	5313.26	3271.14	3634		6709.07	6915.58	6128.7	6238.11	5043.73	4526.24	4674.54	4624.25	4043.36
103.44	6111.73	6743.97	5279.72	3247.86	3613.53		6672.3	6910.52	6035.35	6194.83	5038.6	4492.33	4660.41	4681.35	4177.87
103.54	6158.55	6529.33	5375.21	3117.92	3697.32		6940.72	6897.95	6172.09	6228.59	5125.75	4616.11	4559.62	4852.5	4180.7
103.65	5945	6629.62	5393.5	3241.5	3572.92		6780.3	6876.18	6016.18	6300.06	5044.33	4517.87	4691.01	4692.47	4131.66
103.75	6290.51	6788.59	5146.82	3121.07	3522.22		6819.35	6998.34	6137.18	6190.24	5248.42	4690.44	4702.27	4633.05	4220.34
103.86	6141.77	6515.02	5345.62	3187.44	3614.88		6702.42	7008.91	6228.69	6275.37	5231.8	4883.29	4677.97	4763.4	4242.95
103.96	6038.26	6573.79	5330.43	3183.8	3666.59		6706.32	6986.86	6172.15	6110.29	5030.51	4610.48	4807.79	4779.44	4140.51
104.07	5943.04	6633.38	5355.47	3091.68	3617.46		6704.14	6814.6	5788.48	6217.4	4871.96	4580.96	4719.97	4607.05	4266.66
104.17	6083.38	6671.38	5308.8	3128.06	3642.79		6647.3	6850.58	5870.33	6143.81	5093.81	4573.28	4722.12	4673.15	4300.73
104.28	5973.73	6609.84	5147.57	3173.82	3598.74		6796.22	6865.57	5853.1	6300.08	5001.77	4650.65	4637.12	4669.4	4139.99
104.38	5833.77	6417.04	5210.22	3142.29	3531.81		6955.8	6933.57	6017.78	6399.04	5075.34	4633.02	4594.39	4655.27	4105.6
104.49	5948.31	6605.85	5089.19	3196.92	3736.89		6741.58	6779.48	5789.11	6376.49	5244.62	4403.09	4553.71	4524.92	4195.41
