# Supplementary material for: ParB dynamics and the critical role of the CTD in DNA condensation unveiled by combined force-fluorescence measurements
Source: eLife. 2019 Mar 25;8:e43812. doi: 10.7554/eLife.43812 (PMC6433461; doi:10.7554/eLife.43812)
Supplement: Figure 3—source data 1. [file elife-43812-fig3-data1.xlsx]

## Sheet: Figure 3B - Source data
Time	Normalized Intensity 250 nM
0	0.65794
0.10409	0.60664
0.20819	0.67128
0.31228	0.57044
0.41638	0.49645
0.52047	0.44828
0.62456	0.72706
0.72866	0.63577
0.83275	0.53392
0.93685	0.58176
1.0409	0.6409
1.145	0.62177
1.2491	0.64976
1.3532	0.61043
1.4573	0.62498
1.5614	0.55473
1.6655	0.59129
1.7696	0.51048
1.8737	0.56869
1.9778	0.58485
2.0819	0.43199
2.186	0.55745
2.2901	0.49651
2.3942	0.53844
2.4983	0.57761
2.6023	0.67501
2.7064	0.6676
2.8105	0.58227
2.9146	0.67136
3.0187	0.63791
3.1228	0.57001
3.2269	0.6176
3.331	0.43834
3.4351	0.71076
3.5392	0.55969
3.6433	0.53581
3.7474	0.45192
3.8515	0.52971
3.9556	0.53768
4.0597	0.55219
4.1638	0.45405
4.2679	0.48047
4.3719	0.44453
4.476	0.50011
4.5801	0.4877
4.6842	0.45067
4.7883	0.45306
4.8924	0.42012
4.9965	0.52109
5.1006	0.38899
5.2047	0.5724
5.3088	0.45021
5.4129	0.59607
5.517	0.55678
5.6211	0.49046
5.7252	0.56014
5.8293	0.50735
5.9334	0.50912
6.0375	0.63133
6.1415	0.54197
6.2456	0.66724
6.3497	0.42439
6.4538	0.37983
6.5579	0.46426
6.662	0.47909
6.7661	0.54143
6.8702	0.61318
6.9743	0.59015
7.0784	0.55733
7.1825	0.55091
7.2866	0.50466
7.3907	0.58959
7.4948	0.52675
7.5989	0.5526
7.703	0.58181
7.807	0.59555
7.9111	0.47603
8.0152	0.4716
8.1193	0.58076
8.2234	0.627
8.3275	0.53824
8.4316	0.4643
8.5357	0.41511
8.6398	0.50189
8.7439	0.45973
8.848	0.47371
8.9521	0.53001
9.0562	0.53162
9.1603	0.5347
9.2644	0.57341
9.3685	0.53077
9.4726	0.59289
9.5766	0.49178
9.6807	0.51864
9.7848	0.48686
9.8889	0.46366
9.993	0.54334
10.097	0.56829
10.201	0.48393
10.305	0.41897
10.409	0.50543
10.513	0.41243
10.618	0.4618
10.722	0.50014
10.826	0.5134
10.93	0.47417
11.034	0.49257
11.138	0.48307
11.242	0.40697
11.346	0.4326
11.45	0.40418
11.554	0.54815
11.659	0.40879
11.763	0.4739
11.867	0.4185
11.971	0.51872
12.075	0.4996
12.179	0.34853
12.283	0.36958
12.387	0.46351
12.491	0.4134
12.595	0.35881
12.699	0.45317
12.804	0.44348
12.908	0.22757
13.012	0.3835
13.116	0.44491
13.22	0.44204
13.324	0.42174
13.428	0.29479
13.532	0.42641
13.636	0.40097
13.74	0.4011
13.845	0.38273
13.949	0.33122
14.053	0.3396
14.157	0.32693
14.261	0.43746
14.365	0.41926
14.469	0.32907
14.573	0.26561
14.677	0.35897
14.781	0.37942
14.885	0.27448
14.99	0.30957
15.094	0.3487
15.198	0.34615
15.302	0.36102
15.406	0.1927
15.51	0.35696
15.614	0.29269
15.718	0.28732
15.822	0.32047
15.926	0.25382
16.03	0.29618
16.135	0.38343
16.239	0.41439
16.343	0.3249
16.447	0.3391
16.551	0.27942
16.655	0.2913
16.759	0.29164
16.863	0.28123
16.967	0.22068
17.071	0.32921
17.176	0.26549
17.28	0.24814
17.384	0.24462
17.488	0.25477
17.592	0.31261
17.696	0.32354
17.8	0.29816
17.904	0.24729
18.008	0.13953
18.112	0.28025
18.216	0.32499
18.321	0.23071
18.425	0.31594
18.529	0.38176
18.633	0.24185
18.737	0.25714
18.841	0.20735
18.945	0.2026
19.049	0.1747
19.153	0.22098
19.257	0.23877
19.361	0.2659
19.466	0.23667
19.57	0.23483
19.674	0.29599
19.778	0.22779
19.882	0.12264
19.986	0.21594
20.09	0.19949
20.194	0.21604
20.298	0.18245
20.402	0.12872
20.507	0.1295
20.611	0.2801
20.715	0.21476
20.819	0.12268
20.923	0.20268
21.027	0.25086
21.131	0.20911
21.235	0.23272
21.339	0.19059
21.443	0.17638
21.547	0.18131
21.652	0.17846
21.756	0.16086
21.86	0.14616
21.964	0.15338
22.068	0.21792
22.172	0.15885
22.276	0.20612
22.38	0.17979
22.484	0.09445
22.588	0.14249
22.692	0.1353
22.797	0.1779
22.901	0.16025
23.005	0.11323
23.109	0.16755
23.213	0.17686
23.317	0.14932
23.421	0.18737
23.525	0.20468
23.629	0.18724
23.733	0.17253
23.838	0.15719
23.942	0.10066
24.046	0.1095
24.15	0.19237
24.254	0.13496
24.358	0.13186
24.462	0.13302
24.566	0.14757
24.67	0.12489
24.774	0.15106
24.878	0.12536
24.983	0.124
25.087	0.04579
25.191	0.16423
25.295	0.14375
25.399	0.06775
25.503	0.09471
25.607	0.14659
25.711	0.16603
25.815	0.12127
25.919	0.13086
26.024	0.13095
26.128	0.02381
26.232	0.08306
26.336	0.11456
26.44	0.08224
26.544	0.10947
26.648	0.16006
26.752	0.12938
26.856	0.09724
26.96	0.10872
27.064	0.10273
27.169	0.08188
27.273	0.06803
27.377	0.14444
27.481	0.10641
27.585	0.07647
27.689	0.10152
27.793	0.12194
27.897	0.1026
28.001	0.09734
28.105	0.02273
28.209	0.05362
28.314	0.08368
28.418	0.056
28.522	0.0996
28.626	0.06717
28.73	0.13289
28.834	0.13393
28.938	0.06645
29.042	0.07214
29.146	0.06823
29.25	0.06786
29.355	0.03595
29.459	0.06017
29.563	0.14857
29.667	0.06343
29.771	0.09187
29.875	0.11918
29.979	0.08547
30.083	0.10975
30.187	0.08497
30.291	0.08802
30.395	0.14731
30.5	0.05378
30.604	0.10757
30.708	0.08421
30.812	0.10002
30.916	0.01584
31.02	0.11875
31.124	0.05555
31.228	0.05187
31.332	0.00871
31.436	0.03454
31.54	0.09353
31.645	0.08454
31.749	0.05782
31.853	0.06831
31.957	0.05962
32.061	0.09405
32.165	0.05512
32.269	0.08085
32.373	0.0761
32.477	0.10918
32.581	0.11883
32.686	0.05773
32.79	0.04823
32.894	0.07519
32.998	0.10156
33.102	0.06655
33.206	0.07035
33.31	0.13328
33.414	0.06835
33.518	0.04212
33.622	0.06055
33.726	0.09747
33.831	0.08856
33.935	0.05523
34.039	0.13405
34.143	0.01428
34.247	0.08961
34.351	0.10547
34.455	0.10175
34.559	0.04705
34.663	0.10184
34.767	0.09652
34.871	0.11864
34.976	0.10726
35.08	0.07514
35.184	0.06408
35.288	0.05893
35.392	0.07696
35.496	0.07614
35.6	0.12472
35.704	0.05228
35.808	0.03401
35.912	0.0586
36.017	0.12081
36.121	0.10468
36.225	0.07793
36.329	0.08413
36.433	0.03323
36.537	0.05971
36.641	0.08557
36.745	0.06304
36.849	0.07051
36.953	0.07477
37.057	0.00939
37.162	0.0625
37.266	0.10232
37.37	0.06581
37.474	0.0988
37.578	0.09818
37.682	0.08667
37.786	0.09276
37.89	0.06196
37.994	0.0885
38.098	0.07647
38.202	0.08052
38.307	0.06662
38.411	0.04286
38.515	0.06366
38.619	0.10088
38.723	0.11517
38.827	0.06582
38.931	0.10255
39.035	0.06152
39.139	0.0758
39.243	0.11964
39.348	0.08258
39.452	0.05302
39.556	0.04312
39.66	0.05325
39.764	0.09963
39.868	0.08349
39.972	0.1007
40.076	0.07051
40.18	0.11969
40.284	0.10565
40.388	0.08409
40.493	0.08562
40.597	0.06851
40.701	0.07484
40.805	0.11918
40.909	0.08312
41.013	0.10904
41.117	0.14811
41.221	0.08379
41.325	0.07332
41.429	0.06586
41.534	0.0744
41.638	0.06936
41.742	0.07424
41.846	0.0922
41.95	0.1033
42.054	0.10741
42.158	0.11239
42.262	0.06812
42.366	0.09117
42.47	0.04232
42.574	0.06003
42.679	0.11606
42.783	0.07158
42.887	0.06893
42.991	0.09405
43.095	0.09469
43.199	0.06504
43.303	0.08113
43.407	0.12255
43.511	0.09242
43.615	0.10201
43.719	0.06704
43.824	0.05148
43.928	0.05551
44.032	0.114
44.136	0.1015
44.24	0.12287
44.344	0.10809
44.448	0.09322
44.552	0.11158
44.656	0.07638
44.76	0.10562
44.865	0.10904
44.969	0.06998
45.073	0.07931
45.177	0.13495
45.281	0.08537
45.385	0.12242
45.489	0.09693
45.593	0.03592
45.697	0.10196
45.801	0.10853
45.905	0.10285
46.01	0.08114
46.114	0.08095
46.218	0.08685
46.322	0.11512
46.426	0.08582
46.53	0.06078
46.634	0.07537
46.738	0.06966
46.842	0.01453
46.946	0.10196
47.05	0.05471
47.155	0.04551
47.259	0.10239
47.363	0.08364
47.467	0.10683
47.571	0.09046
47.675	0.13171
47.779	0.06858
47.883	0.06568
47.987	0.01771
48.091	0.04109
48.196	0.073
48.3	0.04076
48.404	0.08134
48.508	0.10195
48.612	0.09313
48.716	0.04976
48.82	0.06137
48.924	0.09151
49.028	0.0338
49.132	0.10755
49.236	0.02532
49.341	0.08161
49.445	0.10457
49.549	0.08669
49.653	0.06211
49.757	0.06107
49.861	0.11589
49.965	0.10237
50.069	0.06304
50.173	0.076
50.277	0.08745
50.381	0.08641
50.486	0.08335
50.59	0.04297
50.694	0.13928
50.798	0.09269
50.902	0.10734
51.006	0.02043
51.11	0.06602
51.214	0.04507
51.318	0.07875
51.422	0.08845
51.527	0.0324
51.631	0.05405
51.735	0.12532
51.839	0.05592
51.943	0.07941
52.047	0.1132
52.151	0.08335
52.255	0.01559
52.359	0.11226
52.463	0.07892
52.567	0.06138
52.672	0.07435
52.776	0.07011
52.88	0.09051
52.984	0.08512
53.088	0.06388
53.192	0.0704
53.296	0.08592
53.4	0.06107
53.504	0.06587
53.608	0.10363
53.713	0.1138
53.817	0.11551
53.921	0.09343
54.025	0.07701
54.129	0.09754
54.233	0.06019
54.337	0.10832
54.441	0.06003
54.545	0.09372
54.649	0.07071
54.753	0.07846
54.858	0.04449
54.962	0.07258
55.066	0.04999
55.17	0.08257
55.274	0.07644
55.378	0.06971
55.482	0.03601
55.586	0.06244
55.69	0.05387
55.794	0.02009
55.898	0.05864
56.003	0.05861
56.107	0.05777
56.211	0.09241
56.315	0.08302
56.419	0.07436
56.523	0.08419
56.627	0.05763
56.731	0.06608
56.835	0.0773
56.939	0.08913
57.044	0.04502
57.148	0.05913
57.252	0.08928
57.356	0.02496
57.46	0.06493
57.564	0.07332
57.668	0.09862
57.772	0.04876
57.876	0.08283
57.98	0.06006
58.084	0.08989
58.189	0.06467
58.293	0.05344
58.397	0.09505
58.501	0.10026
58.605	0.0573
58.709	0.10431
58.813	0.0788
58.917	0.06797
59.021	0.07185
59.125	0.04382
59.229	0.07672
59.334	0.05508
59.438	0.09652
59.542	0.062
59.646	0.06639
59.75	0.07575
59.854	0.06284
59.958	0.05501
60.062	0.10734
60.166	0.08969
60.27	0.12227
60.375	0.08347
60.479	0.09385
60.583	0.05181
60.687	0.07444
60.791	0.05502
60.895	0.07441
60.999	0.09413
61.103	0.09101
61.207	0.09996
61.311	0.0494
61.415	0.03862
61.52	0.06871
61.624	0.08258
61.728	0.1583
61.832	0.0795
61.936	0.10393
62.04	0.07926
62.144	0.09851
62.248	0.09424
62.352	0.06826
62.456	0.07719
62.56	0.05063
62.665	0.07122
62.769	0.08289
62.873	0.06763
62.977	0.11002
63.081	0.06613
63.185	0.08841
63.289	0.0633
63.393	0.07131
63.497	0.1134
63.601	0.06147
63.706	0.09015
63.81	0.09124
63.914	0.10614
64.018	0.08969
64.122	0.08765
64.226	0.04338
64.33	0.06249
64.434	0.07332
64.538	0.06366
64.642	0.08086
64.746	0.0773
64.851	0.08921
64.955	0.04069
65.059	0.08236
65.163	0.09833
65.267	0.08064
65.371	0.0767
65.475	0.04645
65.579	0.04926
65.683	0.07634
65.787	0.06856
65.892	0.07564
65.996	0.07114
66.1	0.05306
66.204	0.05773
66.308	0.09085
66.412	0.06874
66.516	0.03109
66.62	0.06061
66.724	0.11151
66.828	0.06125
66.932	0.07377
67.037	0.06656
67.141	0.05939
67.245	0.08196
67.349	0.09587
67.453	0.0554
67.557	0.03949
67.661	0.0595
67.765	0.04647
67.869	0.079
67.973	0.08043
68.077	0.07064
68.182	0.11585
68.286	0.05247
68.39	0.11646
68.494	0.12164
68.598	0.06768
68.702	0.0468
68.806	0.07723
68.91	0.02416
69.014	0.06052
69.118	0.03864
69.223	0.08107
69.327	0.08633
69.431	0.0604
69.535	0.0521
69.639	0.08447
69.743	0.0238
69.847	0.06068
69.951	0.07063
70.055	0.09691
70.159	0.10281
70.263	0.05091
70.368	0.06978
70.472	0.08326
70.576	0.06575
70.68	0.01156
70.784	0.07418
70.888	0.08839
70.992	0.06996
71.096	0.06553
71.2	0.04877
71.304	0.08339
71.408	0.07647
71.513	0.08309
71.617	0.0753
71.721	0.08667
71.825	0.06575
71.929	0.07749
72.033	0.09032
72.137	0.10388
72.241	0.08698
72.345	0.09045
72.449	0.08148
72.554	0.10336
72.658	0.04527
72.762	0.05594
72.866	0.08926
72.97	0.04734
73.074	0.07307
73.178	0.10069
73.282	0.05624
73.386	0.08215
73.49	0.054
73.594	0.08571
73.699	0.05587
73.803	0.04847
73.907	0.1148
74.011	0.10315
74.115	0.04923
74.219	0.09986
74.323	0.12075
74.427	0.06939
74.531	0.08862
74.635	0.05963
74.739	0.10418
74.844	0.0934
74.948	0.06151
75.052	0.09089
75.156	0.10031
75.26	0.08398
75.364	0.08713
75.468	0.09184
75.572	0.09091
75.676	0.13123
75.78	0.08351
75.885	0.11353
75.989	0.07779
76.093	0.11099
76.197	0.07035
76.301	0.08172
76.405	0.11421
76.509	0.06827
76.613	0.07914
76.717	0.05364
76.821	0.07529
76.925	0.08148
77.03	0.10372
77.134	0.06958
77.238	0.08467
77.342	0.13239
77.446	0.0566
77.55	0.05673
77.654	0.08525
77.758	0.07597
77.862	0.08675
77.966	0.08574
78.07	0.10551
78.175	0.0417
78.279	0
78.383	0.0966
78.487	0.08762
78.591	0.10106
78.695	0.04445
78.799	0.03751
78.903	0.09099
79.007	0.06967
79.111	0.10431
79.216	0.07475
79.32	0.05489
79.424	0.07672
79.528	0.08092
79.632	0.07752
79.736	0.04067
79.84	0.08043
79.944	0.08411
80.048	0.06759
80.152	0.07914
80.256	0.1319
80.361	0.07453
80.465	0.06374
80.569	0.04629
80.673	0.08304
80.777	0.12168
80.881	0.07221
80.985	0.07772
81.089	0.09344
81.193	0.06264
81.297	0.10807
81.402	0.06327
81.506	0.08604
81.61	0.06589
81.714	0.11998
81.818	0.08756
81.922	0.10013
82.026	0.1045
82.13	0.10234
82.234	0.06704
82.338	0.04376
82.442	0.13
82.547	0.10045
82.651	0.08998
82.755	0.07242
82.859	0.07538
82.963	0.0883
83.067	0.07791
83.171	0.06061
83.275	0.09416
83.379	0.11811
83.483	0.08948
83.587	0.10508
83.692	0.09224
83.796	0.0719
83.9	0.04807
84.004	0.07462
84.108	0.08809
84.212	0.09024
84.316	0.09672
84.42	0.05759
84.524	0.10558
84.628	0.09024
84.733	0.08038
84.837	0.01415
84.941	0.05203
85.045	0.0748
85.149	0.1025
85.253	0.06099
85.357	0.10037
85.461	0.0568
85.565	0.07533
85.669	0.10365
85.773	0.03478
85.878	0.0984
85.982	0.09238
86.086	0.06015
86.19	0.08005
86.294	0.07822
86.398	0.0755
86.502	0.07341
86.606	0.09051
86.71	0.08711
86.814	0.12429
86.918	0.08384
87.023	0.08321
87.127	0.06885
87.231	0.06814
87.335	0.03902
87.439	0.08561
87.543	0.07532
87.647	0.03967
87.751	0.05512
87.855	0.05354
87.959	0.07571
88.064	0.11015
88.168	0.07366
88.272	0.06936
88.376	0.06897
88.48	0.0689
88.584	0.04442
88.688	0.02529
88.792	0.06572
88.896	0.07405
89	0.0714
89.104	0.11789
89.209	0.0934
89.313	0.10605
89.417	0.06253
89.521	0.04828
89.625	0.0997
89.729	0.03357
89.833	0.0917
89.937	0.10033
90.041	0.06875
90.145	0.10428
90.249	0.08333
90.354	0.09647
90.458	0.08283
90.562	0.06768
90.666	0.03755
90.77	0.12458
90.874	0.08977
90.978	0.06669
91.082	0.0587
91.186	0.09139
91.29	0.06687
91.395	0.04063
91.499	0.04582
91.603	0.05089
91.707	0.09787
91.811	0.03735
91.915	0.11849
92.019	0.04924
92.123	0.09154
92.227	0.11923
92.331	0.06558
92.435	0.06702
92.54	0.08999
92.644	0.06496
92.748	0.06864
92.852	0.05139
92.956	0.12071
93.06	0.06672
93.164	0.10096
93.268	0.11382
93.372	0.1356
93.476	0.07261
93.581	0.09296
93.685	0.04962
93.789	0.08564
93.893	0.07366
93.997	0.06495
94.101	0.10759
94.205	0.07631
94.309	0.0911
94.413	0.10079
94.517	0.03787
94.621	0.11622
94.726	0.0989
94.83	0.07239
94.934	0.03753
95.038	0.04262
95.142	0.03712
95.246	0.07892
95.35	0.06429
95.454	0.0547
95.558	0.07457
95.662	0.09996
95.766	0.09573
95.871	0.08438
95.975	0.12292
96.079	0.07059
96.183	0.07327
96.287	0.09002
96.391	0.12134
96.495	0.13758
96.599	0.09834
96.703	0.05558
96.807	0.15815
96.912	0.0861
97.016	0.07983
97.12	0.10646
97.224	0.11529
97.328	0.11133
97.432	0.06069
97.536	0.05641
97.64	0.0651
97.744	0.09517
97.848	0.10845
97.952	0.10362
98.057	0.07449
98.161	0.09843
98.265	0.06079
98.369	0.09819
98.473	0.04629
98.577	0.07529
98.681	0.07255
98.785	0.0751
98.889	0.07981
98.993	0.09487
99.097	0.10387
99.202	0.05825
99.306	0.09306
99.41	0.1228
99.514	0.08388
99.618	0.07908
99.722	0.07717
99.826	0.09033
99.93	0.10919
100.03	0.07945
100.14	0.07834
100.24	0.05387
100.35	0.07771
100.45	0.05911
100.55	0.11396
100.66	0.05417
100.76	0.09617
100.87	0.09232
100.97	0.10844
101.08	0.11052
101.18	0.10334
101.28	0.11833
101.39	0.06009
101.49	0.08758
101.6	0.07781
101.7	0.09183
101.8	0.11065
101.91	0.1394
102.01	0.09838
102.12	0.07213
102.22	0.07542
102.32	0.14069
102.43	0.14525
102.53	0.13325
102.64	0.08785
102.74	0.10629
102.84	0.05741
102.95	0.07968
103.05	0.07872
103.16	0.06603
103.26	0.1015
103.37	0.08665
103.47	0.11838
103.57	0.07006
103.68	0.09372
103.78	0.06862
103.89	0.09768
103.99	0.09607
104.09	0.09838
104.2	0.08113
104.3	0.05461
104.41	0.05686
104.51	0.03209
104.61	0.07791
104.72	0.07656
104.82	0.11143
104.93	0.12683
105.03	0.08761
105.13	0.05838
105.24	0.1251
105.34	0.08274
105.45	0.08844
105.55	0.13679
105.66	0.10827
105.76	0.09127
105.86	0.09962
105.97	0.08999
106.07	0.11359
106.18	0.08985
106.28	0.04304
106.38	0.1276
106.49	0.11912
106.59	0.11863
106.7	0.10017
106.8	0.12038
106.9	0.10434
107.01	0.09669
107.11	0.0992
107.22	0.10426
107.32	0.11559
107.43	0.14472
107.53	0.12705
107.63	0.08813
107.74	0.08612
107.84	0.10296
107.95	0.06844
108.05	0.12995
108.15	0.11617
108.26	0.12207
108.36	0.12645
108.47	0.10995
108.57	0.12221
108.67	0.07037
108.78	0.077
108.88	0.07934
108.99	0.10012
109.09	0.07853
109.19	0.09132
109.3	0.10798
109.4	0.08491
109.51	0.09481
109.61	0.08183
109.72	0.12195
109.82	0.08703
109.92	0.1125
110.03	0.07453
110.13	0.09538
110.24	0.09504
110.34	0.10364
110.44	0.07899
110.55	0.11583
110.65	0.10893
110.76	0.06487
110.86	0.08772
110.96	0.07582
111.07	0.04774
111.17	0.06403
111.28	0.12571
111.38	0.06522
111.48	0.08739
111.59	0.0948
111.69	0.07971
111.8	0.09253
111.9	0.08304
112.01	0.09664
112.11	0.1026
112.21	0.07628
112.32	0.06709
112.42	0.08336
112.53	0.07107
112.63	0.09676
112.73	0.09188
112.84	0.10791
112.94	0.08393
113.05	0.09875
113.15	0.10592
113.25	0.10055
113.36	0.09673
113.46	0.12252
113.57	0.09152
113.67	0.05392
113.77	0.07517
113.88	0.08609
113.98	0.12203
114.09	0.10043
114.19	0.11305
114.3	0.10957
114.4	0.09481
114.5	0.08543
114.61	0.08895
114.71	0.08187
114.82	0.08581
114.92	0.11847
115.02	0.08835
115.13	0.07506
115.23	0.10006
115.34	0.12227
115.44	0.07367
115.54	0.12584
115.65	0.08928
115.75	0.12212
115.86	0.13064
115.96	0.08245
116.06	0.11494
116.17	0.06731
116.27	0.12069
116.38	0.09846
116.48	0.10023
116.59	0.09342
116.69	0.08388
116.79	0.09697
116.9	0.09343
117	0.09459
117.11	0.0533
117.21	0.1013
117.31	0.04691
117.42	0.06752
117.52	0.09961
117.63	0.07354
117.73	0.0949
117.83	0.11608
117.94	0.12121
118.04	0.09731
118.15	0.123
118.25	0.1317
118.35	0.05062
118.46	0.08484
118.56	0.09375
118.67	0.06089
118.77	0.05039
118.88	0.09038
118.98	0.09447
119.08	0.099
119.19	0.10906
119.29	0.05929
119.4	0.1068
119.5	0.06185
119.6	0.08889
119.71	0.08326
119.81	0.10215
119.92	0.08897
120.02	0.09737
120.12	0.10616
120.23	0.05214
120.33	0.10404
120.44	0.07603
120.54	0.09892
120.64	0.08758
120.75	0.07068
120.85	0.10453
120.96	0.09937
121.06	0.1196
121.17	0.12869
121.27	0.10895
121.37	0.09125
121.48	0.0977
121.58	0.0802
121.69	0.09904
121.79	0.10722
121.89	0.06664
122	0.11468
122.1	0.11911
122.21	0.09833
122.31	0.12779
122.41	0.09099
122.52	0.10921
122.62	0.09283
122.73	0.04848
122.83	0.08429
122.94	0.09521
123.04	0.078
123.14	0.06791
123.25	0.12336
123.35	0.09758
123.46	0.07287
123.56	0.06217
123.66	0.07908
123.77	0.09219
123.87	0.12792
123.98	0.06182
124.08	0.05592
124.18	0.10694
124.29	0.14698
124.39	0.08134
124.5	0.06265
124.6	0.08058
124.7	0.03784
124.81	0.0877
124.91	0.11398
125.02	0.09504
125.12	0.08491
125.23	0.07942
125.33	0.13426
125.43	0.09058
125.54	0.12318
125.64	0.10085
125.75	0.07657
125.85	0.11097
125.95	0.10408
126.06	0.09257
126.16	0.10584
126.27	0.10586
126.37	0.09188
126.47	0.07109
126.58	0.06918
126.68	0.06654
126.79	0.09213
126.89	0.10058
126.99	0.09022
127.1	0.05758
127.2	0.08812
127.31	0.09856
127.41	0.08584
127.52	0.12387
127.62	0.05471
127.72	0.1289
127.83	0.10607
127.93	0.08735
128.04	0.07815
128.14	0.09572
128.24	0.11471
128.35	0.06262
128.45	0.09471
128.56	0.13686
128.66	0.10953
128.76	0.11394
128.87	0.09826
128.97	0.08398
129.08	0.09879
129.18	0.10978
129.28	0.19672
129.39	0.12598
129.49	0.11072
129.6	0.09732
129.7	0.15167
129.81	0.1099
129.91	0.20455
130.01	0.14563
130.12	0.14411
130.22	0.13043
130.33	0.20065
130.43	0.09695
130.53	0.16302
130.64	0.13506
130.74	0.10823
130.85	0.11981
130.95	0.11654
131.05	0.15349
131.16	0.11621
131.26	0.21346
131.37	0.12475
131.47	0.18569
131.57	0.161
131.68	0.1823
131.78	0.20134
131.89	0.19024
131.99	0.13691
132.1	0.19986
132.2	0.13714
132.3	0.18456
132.41	0.1333
132.51	0.14443
132.62	0.16944
132.72	0.17127
132.82	0.20854
132.93	0.13058
133.03	0.22431
133.14	0.16542
133.24	0.23149
133.34	0.29297
133.45	0.08401
133.55	0.18784
133.66	0.21125
133.76	0.15572
133.86	0.25476
133.97	0.25059
134.07	0.3032
134.18	0.22877
134.28	0.1955
134.39	0.18863
134.49	0.26286
134.59	0.18466
134.7	0.22929
134.8	0.261
134.91	0.2296
135.01	0.22025
135.11	0.23407
135.22	0.2759
135.32	0.24602
135.43	0.23271
135.53	0.22648
135.63	0.33782
135.74	0.17968
135.84	0.31389
135.95	0.22285
136.05	0.25441
136.15	0.2545
136.26	0.25411
136.36	0.2998
136.47	0.27202
136.57	0.28643
136.68	0.30419
136.78	0.35765
136.88	0.30498
136.99	0.35597
137.09	0.2899
137.2	0.3997
137.3	0.28948
137.4	0.27988
137.51	0.37592
137.61	0.22326
137.72	0.33198
137.82	0.3512
137.92	0.42312
138.03	0.28491
138.13	0.23833
138.24	0.2055
138.34	0.40125
138.45	0.32634
138.55	0.30001
138.65	0.47965
138.76	0.41327
138.86	0.45029
138.97	0.41737
139.07	0.34812
139.17	0.33536
139.28	0.37443
139.38	0.36819
139.49	0.34512
139.59	0.41586
139.69	0.21209
139.8	0.35327
139.9	0.37138
140.01	0.35398
140.11	0.37251
140.21	0.43879
140.32	0.40309
140.42	0.45294
140.53	0.33277
140.63	0.35101
140.74	0.3747
140.84	0.39511
140.94	0.47541
141.05	0.4301
141.15	0.40411
141.26	0.42167
141.36	0.42997
141.46	0.51703
141.57	0.46934
141.67	0.50908
141.78	0.47579
141.88	0.42786
141.98	0.47691
142.09	0.50496
142.19	0.42574
142.3	0.35881
142.4	0.49221
142.5	0.37165
142.61	0.50715
142.71	0.35555
142.82	0.42603
142.92	0.45589
143.03	0.4406
143.13	0.42774
143.23	0.5065
143.34	0.4618
143.44	0.42033
143.55	0.44297
143.65	0.56579
143.75	0.41445
143.86	0.45423
143.96	0.40862
144.07	0.46065
144.17	0.46076
144.27	0.51477
144.38	0.49244
144.48	0.54178
144.59	0.50303
144.69	0.50461
144.79	0.62065
144.9	0.45884
145	0.4097
145.11	0.51402
145.21	0.5246
145.32	0.54712
145.42	0.47923
145.52	0.51114
145.63	0.54381
145.73	0.53388
145.84	0.61835
145.94	0.4743
146.04	0.49704
146.15	0.55278
146.25	0.48353
146.36	0.45363
146.46	0.49217
146.56	0.51726
146.67	0.36025
146.77	0.42605
146.88	0.60691
146.98	0.42773
147.08	0.44273
147.19	0.49692
147.29	0.55782
147.4	0.49361
147.5	0.51837
147.61	0.42241
147.71	0.54069
147.81	0.4918
147.92	0.39551
148.02	0.42265
148.13	0.45248
148.23	0.719
148.33	0.44322
148.44	0.49743
148.54	0.49013
148.65	0.53901
148.75	0.58581
148.85	0.35885
148.96	0.66102
149.06	0.45676
149.17	0.46213
149.27	0.45998
149.37	0.41297
149.48	0.52042
149.58	0.4905
149.69	0.58295
149.79	0.5097
149.9	0.57914
150	0.50367
150.1	0.56077
150.21	0.7122
150.31	0.56683
150.42	0.57101
150.52	0.65804
150.62	0.50651
150.73	0.48392
150.83	0.5848
150.94	0.53422
151.04	0.64222
151.14	0.42413
151.25	0.506
151.35	0.66659
151.46	0.65842
151.56	0.37277
151.66	0.61338
151.77	0.56037
151.87	0.72412
151.98	0.46656
152.08	0.68216
152.19	0.61819
152.29	0.55295
152.39	0.57804
152.5	0.58186
152.6	0.62586
152.71	0.59999
152.81	0.64283
152.91	0.51969
153.02	0.61606
153.12	0.65716
153.23	0.68161
153.33	0.68765
153.43	0.46701
153.54	0.52219
153.64	0.49716
153.75	0.61882
153.85	0.59833
153.96	0.49465
154.06	0.68526
154.16	0.66196
154.27	0.4898
154.37	0.59332
154.48	0.63849
154.58	0.5609
154.68	0.65412
154.79	0.69288
154.89	0.61305
155	0.75226
155.1	0.59018
155.2	0.69639
155.31	0.61874
155.41	0.55761
155.52	0.54578
155.62	0.65783
155.72	0.63446
155.83	0.57569
155.93	0.67423
156.04	0.49289
156.14	0.60867
156.25	0.58464
156.35	0.6104
156.45	0.71516
156.56	0.69857
156.66	0.60231
156.77	0.47077
156.87	0.51335
156.97	0.50181
157.08	0.64202
157.18	0.6881
157.29	0.60387
157.39	0.59144
157.49	0.61951
157.6	0.57488
157.7	0.58134
157.81	0.75271
157.91	0.63529
158.01	0.65818
158.12	0.71797
158.22	0.48913
158.33	0.54614
158.43	0.61548
158.54	0.56569
158.64	0.61864
158.74	0.61936
158.85	0.62851
158.95	0.63515
159.06	0.58519
159.16	0.42799
159.26	0.54623
159.37	0.5041
159.47	0.51632
159.58	0.64849
159.68	0.57801
159.78	0.5961
159.89	0.55262
159.99	0.6505
160.1	0.50395
160.2	0.6107
160.3	0.57589
160.41	0.61227
160.51	0.60294
160.62	0.52304
160.72	0.66485
160.83	0.56784
160.93	0.56289
161.03	0.61366
161.14	0.65861
161.24	0.74017
161.35	0.7141
161.45	0.53802
161.55	0.54881
161.66	0.61783
161.76	0.55882
161.87	0.56638
161.97	0.64261
162.07	0.58797
162.18	0.5167
162.28	0.70723
162.39	0.47137
162.49	0.55101
162.59	0.59131
162.7	0.6224
162.8	0.64558
162.91	0.4934
163.01	0.55866
163.12	0.57785
163.22	0.70455
163.32	0.64322
163.43	0.61923
163.53	0.64086
163.64	0.59535
163.74	0.56973
163.84	0.63149
163.95	0.72859
164.05	0.63275
164.16	0.60405
164.26	0.69518
164.36	0.73398
164.47	0.56325
164.57	0.62125
164.68	0.60869
164.78	0.48486
164.88	0.54127
164.99	0.5652
165.09	0.74629
165.2	0.56989
165.3	0.60471
165.41	0.54222
165.51	0.52533
165.61	0.73231
165.72	0.67278
165.82	0.66846
165.93	0.59356
166.03	0.40779
166.13	0.57748
166.24	0.54882
166.34	0.56497
166.45	0.5804
166.55	0.66686
166.65	0.63469
166.76	0.66672
166.86	0.67978
166.97	0.59803
167.07	0.61794
167.17	0.61676
167.28	0.46921
167.38	0.59808
167.49	0.58725
167.59	0.62716
167.7	0.67891
167.8	0.73697
167.9	0.6281
168.01	0.71281
168.11	0.65375
168.22	0.57458
168.32	0.60629
168.42	0.64004
168.53	0.60898
168.63	0.64271
168.74	0.62438
168.84	0.44968
168.94	0.61964
169.05	0.5867
169.15	0.66087
169.26	0.57452
169.36	0.7042
169.47	0.62343
169.57	0.63362
169.67	0.59586
169.78	0.62188
169.88	0.71635
169.99	0.70338
170.09	0.64517
170.19	0.5875
170.3	0.70929
170.4	0.69235
170.51	0.51332
170.61	0.76027
170.71	0.75174
170.82	0.70845
170.92	0.62771
171.03	0.78659
171.13	0.63832
171.23	0.65808
171.34	0.63719
171.44	0.76745
171.55	0.79792
171.65	0.61001
171.76	0.61348
171.86	0.74196
171.96	0.72252
172.07	0.56589
172.17	0.63157
172.28	0.6649
172.38	0.53529
172.48	0.76404
172.59	0.58433
172.69	0.70007
172.8	0.63472
172.9	0.82492
173	0.71764
173.11	0.64561
173.21	0.61092
173.32	0.59557
173.42	0.6381
173.52	0.60436
173.63	0.67192
173.73	0.68581
173.84	0.76057
173.94	0.60526
174.05	0.68659
174.15	0.63783
174.25	0.83082
174.36	0.61837
174.46	0.69181
174.57	0.64346
174.67	0.62989
174.77	0.6505
174.88	0.63803
174.98	0.65514
175.09	0.62902
175.19	0.70369
175.29	0.71255
175.4	0.85651
175.5	0.69742
175.61	0.58105
175.71	0.66351
175.81	0.62822
175.92	0.68598
176.02	0.73411
176.13	0.57566
176.23	0.51639
176.34	0.65061
176.44	0.63253
176.54	0.66501
176.65	0.68578
176.75	0.68036
176.86	0.70691
176.96	0.58648
177.06	0.56082
177.17	0.59525
177.27	0.62159
177.38	0.70781
177.48	0.45601
177.58	0.8453
177.69	0.66605
177.79	0.7202
177.9	0.81146
178	0.58107
178.1	0.64369
178.21	0.6738
178.31	0.61217
178.42	0.59573
178.52	0.48542
178.63	0.47296
178.73	0.67512
178.83	0.69022
178.94	0.58224
179.04	0.55146
179.15	0.59393
179.25	0.60157
179.35	0.55812
179.46	0.65362
179.56	0.61375
179.67	0.56505
179.77	0.63964
179.87	0.74661
179.98	0.80184
180.08	0.64468
180.19	0.69853
180.29	0.77468
180.39	0.67734
180.5	0.54587
180.6	0.70275
180.71	0.67763
180.81	0.68176
180.92	0.63813
181.02	0.72949
181.12	0.5156
181.23	0.71906
181.33	0.54454
181.44	0.7977
181.54	0.64635
181.64	0.60486
181.75	0.55807
181.85	0.78757
181.96	0.6039
182.06	0.70799
182.16	0.65733
182.27	0.56384
182.37	0.58943
182.48	0.77231
182.58	0.80934
182.68	0.66174
182.79	0.59893
182.89	0.71918
183	0.77758
183.1	0.73353
183.21	0.58304
183.31	0.70678
183.41	0.64872
183.52	0.73997
183.62	0.73854
183.73	0.77051
183.83	0.65022
183.93	0.4345
184.04	0.70043
184.14	0.60193
184.25	0.47835
184.35	0.6547
184.45	0.71328
184.56	0.74573
184.66	0.72214
184.77	0.83196
184.87	0.57192
184.98	0.66418
185.08	0.67232
185.18	0.66582
185.29	0.68868
185.39	0.7383
185.5	0.77343
185.6	0.65812
185.7	0.64406
185.81	0.5162
185.91	0.59574
186.02	0.69444
186.12	0.65867
186.22	0.73066
186.33	0.61271
186.43	0.77695
186.54	0.75755
186.64	--
186.74	0.65006
186.85	0.7353
186.95	0.69292
187.06	0.56638
187.16	0.64972
187.27	0.53102
187.37	0.40986
187.47	0.59901
187.58	0.48172
187.68	0.55377
187.79	0.72649
187.89	0.62286
187.99	0.65896
188.1	0.69771
188.2	0.79875
188.31	0.66071
188.41	0.6841
188.51	0.58366
188.62	0.69443
188.72	0.69501
188.83	0.62117
188.93	0.61213
189.03	0.72802
189.14	0.70701
189.24	0.6034
189.35	0.64487
189.45	0.66485
189.56	0.75407
189.66	0.60397
189.76	0.69037
189.87	0.55382
189.97	0.70932
190.08	0.62057
190.18	0.66731
190.28	0.69626
190.39	0.61783
190.49	0.73258
190.6	0.61956
190.7	0.54817
190.8	0.59988
190.91	0.71968
191.01	0.70445
191.12	0.82002
191.22	0.51479
191.32	0.73232
191.43	0.69068
191.53	0.76852
191.64	0.74234
191.74	0.61236
191.85	0.72059
191.95	0.78969
192.05	0.77051
192.16	0.76682
192.26	0.60291
192.37	0.75954
192.47	0.62921
192.57	0.54564
192.68	0.61079
192.78	0.75432
192.89	0.69144
192.99	0.60797
193.09	0.71934
193.2	0.66449
193.3	0.66939
193.41	0.62651
193.51	0.68934
193.61	0.70821
193.72	0.61768
193.82	0.61457
193.93	0.58779
194.03	0.60387
194.14	0.71322
194.24	0.68608
194.34	0.58444
194.45	0.73867
194.55	0.62785
194.66	0.78978
194.76	0.56255
194.86	0.70231
194.97	0.65381
195.07	0.64044
195.18	0.68636
195.28	0.48235
195.38	0.46309
195.49	0.59229
195.59	0.71332
195.7	0.69058
195.8	0.70354
195.9	0.78419
196.01	0.58515
196.11	0.6143
196.22	0.78105
196.32	0.69084
196.43	0.58129
196.53	0.62978
196.63	0.55713
196.74	0.61081
196.84	0.78432
196.95	0.65807
197.05	0.68645
197.15	0.62771
197.26	0.6387
197.36	0.70167
197.47	0.6418
197.57	0.53613
197.67	0.66276
197.78	0.55043
197.88	0.65646
197.99	0.73546
198.09	0.64045
198.19	0.69099
198.3	0.71239
198.4	0.60829
198.51	0.64618
198.61	0.63154
198.72	0.73346
198.82	0.57846
198.92	0.58766
199.03	0.70267
199.13	0.46859
199.24	0.73581
199.34	0.66943
199.44	0.57147
199.55	0.68007
199.65	0.61789
199.76	0.78083
199.86	0.68952
199.96	0.61905
200.07	0.52164
200.17	0.66908
200.28	0.59506
200.38	0.64694
200.49	0.76027
200.59	0.65058
200.69	0.59256
200.8	0.63437
200.9	0.70261
201.01	0.52019
201.11	0.67635
201.21	0.83712
201.32	0.72079
201.42	0.61546
201.53	0.7005
201.63	0.57689
201.73	0.70685
201.84	0.62514
201.94	0.55071
202.05	0.70489
202.15	0.69667
202.25	0.58422
202.36	0.68794
202.46	0.75377
202.57	0.75638
202.67	0.63687
202.78	0.56798
202.88	0.79723
202.98	0.62711
203.09	0.67058
203.19	0.63385
203.3	0.72039
203.4	0.61863
203.5	0.66273
203.61	0.79671
203.71	0.66532
203.82	0.63306
203.92	0.70708
204.02	0.60693
204.13	0.68887
204.23	0.66177
204.34	0.72025
204.44	0.54493
204.54	0.84853
204.65	0.69893
204.75	0.75096
204.86	0.75834
204.96	0.66631
205.07	0.59361
205.17	0.72013
205.27	0.68709
205.38	0.64174
205.48	0.77449
205.59	0.76539
205.69	0.77041
205.79	0.66458
205.9	0.50421
206	0.68057
206.11	0.6739
206.21	0.72975
206.31	0.74652
206.42	0.51257
206.52	0.78476
206.63	0.76051
206.73	0.7566
206.83	0.67149
206.94	0.67538
207.04	0.61201
207.15	0.82068
207.25	0.6802
207.36	0.72198
207.46	0.68919
207.56	0.72202
207.67	0.67296
207.77	0.73501
207.88	0.64462
207.98	0.64116
[truncated: 2,001 more rows]
