# Supplementary material for: ParB dynamics and the critical role of the CTD in DNA condensation unveiled by combined force-fluorescence measurements
Source: eLife. 2019 Mar 25;8:e43812. doi: 10.7554/eLife.43812 (PMC6433461; doi:10.7554/eLife.43812)
Supplement: Figure 5—source data 1. [file elife-43812-fig5-data1.xlsx]

## Sheet: Figure 5D - Source data
Time	Control1	Control2	Control3		Time	Molecule1	Molecule2	Molecule3
0	124.98	124.862	135.278		0	82.905	152.745	133.22
0.10409	136.963	138.11	144.9		0.10409	83.0775	151.067	135.1
0.20819	120.215	132.21	159.988		0.20819	82.7375	152.44	141.407
0.31228	132.94	91.28	134.567		0.31228	85.505	148.535	129.215
0.41638	125.597	112.647	138.795		0.41638	93.3075	151.3	128.155
0.52047	101.858	118.605	128.447		0.52047	97.3675	151.452	136.46
0.62456	106.595	123.22	148.173		0.62456	82.2925	153.605	135.83
0.72866	113.645	117.907	142.273		0.72866	83.23	152.463	120
0.83275	111.95	110.422	161.405		0.83275	84.195	149.76	122.26
0.93685	106.838	109.605	159.25		0.93685	80.385	153.368	136.305
1.0409	113.1	120.733	146.255		1.0409	75.205	147.085	125.075
1.145	105.085	94.9425	162.965		1.145	83.6325	154.588	128.195
1.2491	104.858	100.392	169.285		1.2491	82.365	148.458	128.13
1.3532	91.7225	105.99	157.225		1.3532	80.6775	148.64	126.985
1.4573	101.755	109.62	174.285		1.4573	93.3675	143.79	125.035
1.5614	106.823	105.927	166.588		1.5614	76.585	157.76	138.585
1.6655	91.445	100.442	143.775		1.6655	79.855	147.395	127.088
1.7696	100.392	100.625	159.377		1.7696	83.02	158.748	132.347
1.8737	99.465	99.7375	148.365		1.8737	93.0775	151.11	124.233
1.9778	89.0775	95.995	168.528		1.9778	82.0675	161.463	120.38
2.0819	89.085	89.035	148.11		2.0819	92.97	151.048	127.705
2.186	96.1225	91.375	159.132		2.186	80.635	152.96	127.15
2.2901	70.095	103.76	164.738		2.2901	82.6125	138.89	130.705
2.3942	86.6675	100.92	165.59		2.3942	93.3575	156.067	125.165
2.4983	85.1425	96.55	161.88		2.4983	90.6575	156.4	123.243
2.6023	92.66	103.772	158.275		2.6023	91.53	152.803	120.177
2.7064	93.195	99.5125	173.545		2.7064	90.0575	151.607	128.803
2.8105	80.7525	91.23	171.925		2.8105	88.495	155.175	122.573
2.9146	83.1075	92.1	150.145		2.9146	89.86	138.01	128.593
3.0187	88.2575	92.815	176.525		3.0187	89.795	148.562	123.302
3.1228	76.01	84.435	163.317		3.1228	89.7625	157.345	126.37
3.2269	76.1575	95.155	151.71		3.2269	95.4625	143.905	119.022
3.331	89.9925	96.035	148.825		3.331	97.185	149.782	126.302
3.4351	86.1125	85.11	175.667		3.4351	97.505	152.5	126.142
3.5392	82.4975	90.45	163.97		3.5392	98.2475	139.572	132.345
3.6433	70.545	87.9325	166.268		3.6433	97.115	144.477	129.245
3.7474	70.42	72.9875	163.005		3.7474	94.915	145.845	135.22
3.8515	87.8275	84.6875	163.933		3.8515	93.3625	144.665	129.765
3.9556	76.095	70.195	160.852		3.9556	83.14	151.357	135.912
4.0597	71.6225	75.275	155.768		4.0597	104.56	138.59	124.405
4.1638	77.9525	72.1225	161.373		4.1638	88.37	150.562	127.79
4.2679	76.77	75.15	160.765		4.2679	83.49	141.442	126.71
4.3719	83.38	78.9425	157.787		4.3719	94.8725	143.58	125.985
4.476	77.415	73.805	174.365		4.476	106.257	148.08	127.853
4.5801	80.8425	80.4275	163.968		4.5801	96.585	144.44	128.102
4.6842	74.5475	64.3025	165.502		4.6842	93.7725	150.512	128.73
4.7883	77.6375	75.8475	147.912		4.7883	93.3025	142.406	125.463
4.8924	76.2525	80.68	147.655		4.8924	95.3275	146.135	132.525
4.9965	72.3575	68.8925	148.385		4.9965	98.175	135.107	130.083
5.1006	79.8325	62.6925	158.35		5.1006	106.785	155.02	122.168
5.2047	76.3775	64.8625	137.115		5.2047	107.237	146.441	125.025
5.3088	75.8425	60.4825	158.377		5.3088	101.853	143.952	118.733
5.4129	73.1025	62.8375	155.535		5.4129	112.498	147.78	128.743
5.517	76.535	67.8875	145.407		5.517	113.77	135.531	123.02
5.6211	79.385	61.4825	145.018		5.6211	101.35	148.57	131.433
5.7252	68.2675	62.475	142.905		5.7252	119.285	147.917	134.37
5.8293	73.3175	59.6125	156.595		5.8293	102.358	145.443	123.442
5.9334	73.4275	66.115	154.27		5.9334	109.037	151.502	125.24
6.0375	69	62.995	145.965		6.0375	109.09	148.085	125.093
6.1415	73.68	64.825	153.85		6.1415	117.422	151.605	140.7
6.2456	67.41	59.855	165.222		6.2456	119.37	153.62	129.398
6.3497	59.39	56.685	171.458		6.3497	113.31	142.54	130.07
6.4538	62.4875	54.8675	165.67		6.4538	104.782	137.798	134.17
6.5579	62.3375	59.19	153.205		6.5579	117.54	146.92	127.797
6.662	67.215	55.465	149.002		6.662	115.4	145.332	133.877
6.7661	69.2725	54.175	172.16		6.7661	119.965	145.934	140.635
6.8702	70.345	47.315	146.755		6.8702	106.61	148.578	134.148
6.9743	67.3325	51.3275	154.683		6.9743	120.885	154.422	132.99
7.0784	72.805	54.8575	157.99		7.0784	109.36	142.747	138.477
7.1825	64.7325	49.4275	150.32		7.1825	97.2175	153.429	134.898
7.2866	74.5425	45.745	160.155		7.2866	125.515	145.865	129.29
7.3907	67.4175	50.3125	157.523		7.3907	118.03	143.609	141.685
7.4948	63.1	50.06	162.162		7.4948	107.425	144.225	131.305
7.5989	62.9725	45.8375	151.125		7.5989	117.34	153.944	133.667
7.703	63.07	52.3325	153.95		7.703	112.855	141.592	127.385
7.807	63.3	49.8375	149.725		7.807	104.99	154.542	132.975
7.9111	62.11	52.3375	157.015		7.9111	117.48	144.972	125.805
8.0152	63.125	44.775	155.347		8.0152	110.052	148.409	152.855
8.1193	60.215	45.0025	156.417		8.1193	120.95	147.969	131.028
8.2234	66.04	42.9025	145.273		8.2234	121.49	147.631	135.458
8.3275	67.45	46.385	154.222		8.3275	119.308	146.901	125.875
8.4316	59.8425	38.715	149.61		8.4316	121.44	149.968	128.68
8.5357	64.5825	38.3275	147.84		8.5357	110.35	149.376	132.232
8.6398	72.9475	45.105	155.072		8.6398	129.433	142.728	135.738
8.7439	59.1	46.9575	154.375		8.7439	111.285	140.047	127.625
8.848	64.63	50.47	160.972		8.848	117.475	149.514	144.507
8.9521	67.4625	40.445	148.97		8.9521	109.39	148.323	129.352
9.0562	58.34	41.2925	144.863		9.0562	122.87	140.389	128.3
9.1603	59.8275	38.015	145.907		9.1603	99.81	142.054	135.498
9.2644	62.3425	42.7875	145.815		9.2644	121.028	133.566	136.48
9.3685	64.5675	41.66	143.31		9.3685	119.728	145.042	136.558
9.4726	64.7125	42.97	150.655		9.4726	118.873	143.22	136.248
9.5766	58.8425	42.665	144.04		9.5766	133.577	141.721	137.75
9.6807	50.415	35.1225	142.78		9.6807	139.327	145.672	137.09
9.7848	64.7775	50.8825	149.743		9.7848	116.475	138.448	123.995
9.8889	54.11	46.93	151.183		9.8889	116.347	143.856	125.218
9.993	65.32	45.34	139.118		9.993	114.4	150.431	135.21
10.097	67.245	43.975	141.273		10.097	126.995	148.014	134.705
10.201	61.9125	46.28	136.77		10.201	131.653	153.51	138.868
10.305	66.485	52.9725	144.675		10.305	116.385	150.042	134.52
10.409	59.97	43.005	143.185		10.409	122.862	148.994	136.463
10.513	69.9275	42.3575	148.64		10.513	116.68	138.935	141.03
10.618	62.8425	40.785	140.438		10.618	107.655	144.893	138.312
10.722	60.4325	42.5975	140.885		10.722	125.562	138.752	128.327
10.826	69.4475	41.6675	137.917		10.826	117.56	142.684	132.417
10.93	60.245	40.66	138.607		10.93	128.442	144.221	142.482
11.034	61.7925	38.14	140.597		11.034	117.565	147.827	127.95
11.138	60.3275	45.255	142.528		11.138	110.082	144.221	138.28
11.242	61.5775	46.465	144.555		11.242	122.722	146.709	125.088
11.346	65.3325	42.7025	143.312		11.346	110.815	150.72	133.982
11.45	63.245	44.375	142.58		11.45	115.407	146.212	136.945
11.554	60.095	51.145	137.363		11.554	121.507	151.772	126.498
11.659	67.46	43.67	136.92		11.659	115.397	148.843	136.675
11.763	67.8975	39.75	128.428		11.763	110.64	144.152	135.312
11.867	57.9	50.2775	135.363		11.867	122.415	138.547	134.11
11.971	66.8025	52.6725	136.363		11.971	113.403	147.868	131.697
12.075	66.39	40.065	135.173		12.075	115.233	145.864	134.273
12.179	69.3275	40.695	134.727		12.179	113.375	147.521	130.485
12.283	66.1725	44.3925	137.993		12.283	124.162	133.446	136.77
12.387	64.685	41.8225	135.07		12.387	128.018	141.672	130.197
12.491	59.71	37.8425	131.542		12.491	117.52	143.289	136.502
12.595	58.4925	41.0725	130.893		12.595	99.9225	140.165	129.38
12.699	67.96	46.8075	130.76		12.699	123.32	146.5	129.863
12.804	58.3525	47.5375	126.05		12.804	110.828	151.08	127.957
12.908	65.41	44.6575	138.395		12.908	126.83	153.765	129.085
13.012	67.125	39.4425	136.88		13.012	110.025	150.551	126.225
13.116	61.9625	39.77	142.722		13.116	121.105	147.446	125.34
13.22	60	47.06	129.683		13.22	112.96	147.994	144.605
13.324	59.8875	50.2875	132.982		13.324	126.392	141.719	133.648
13.428	66.2325	44.775	126.155		13.428	106.045	151.786	134.925
13.532	61.435	45.665	121.185		13.532	118.397	150.058	118.062
13.636	62.79	43.89	124.77		13.636	106.282	148.334	128.208
13.74	66.6325	45.185	127.38		13.74	119.025	143.38	131.36
13.845	65.2875	46.4825	120.43		13.845	107.297	148.594	130.998
13.949	61.77	39.2775	129.44		13.949	100.225	139.399	134.25
14.053	68.4275	41.6025	125.778		14.053	126.562	151.083	122.825
14.157	66.845	41.5725	119.75		14.157	107.035	146.224	135.028
14.261	58.3775	48.52	121.02		14.261	95.8075	151.758	120.32
14.365	62.5225	43.7725	128.225		14.365	95.9375	148.047	129.13
14.469	65.27	44.635	125.395		14.469	107.695	149.49	126.343
14.573	61.025	47.33	120.013		14.573	99.9175	149.963	123.205
14.677	56.955	40.2825	132.477		14.677	115.895	151.388	113.44
14.781	67.01	46.3325	126.27		14.781	101.927	145.158	131.873
14.885	61.7075	46.915	131.917		14.885	102.498	147.197	126.502
14.99	67.8725	48.9825	124.27		14.99	117.907	140.012	123.668
15.094	62.235	40.805	115.578		15.094	116.7	143.166	126.618
15.198	66.445	41.15	126.198		15.198	113.955	145.339	134.015
15.302	66.015	49.0275	120.01		15.302	100.37	147.676	136.855
15.406	64.1725	46.55	129.765		15.406	98.2375	140.858	124.287
15.51	67.135	40.6225	123.845		15.51	116.62	146.995	132.938
15.614	66.52	43.77	129.035		15.614	113.752	140.556	136.08
15.718	57.4525	48.0625	126.035		15.718	108.475	153.101	132.395
15.822	66.845	47.84	123.095		15.822	100.72	144.741	143.893
15.926	65.4225	46.7825	120.317		15.926	104.58	139.688	132.602
16.03	65.555	52.1875	124.595		16.03	104.8	142.429	133.662
16.135	56.5875	43.99	125.543		16.135	108.778	144.935	133.19
16.239	62.1875	47.555	117.6		16.239	108.078	147.237	133.702
16.343	67.96	41.7525	117.81		16.343	110.07	157.718	131.312
16.447	65.9275	42.5225	125.15		16.447	110.94	146.193	120.998
16.551	70.6775	45.875	123.397		16.551	107.293	149.984	130.84
16.655	61.2725	54.775	113.078		16.655	103.795	143.639	121.448
16.759	73.4725	47.47	127.892		16.759	113.942	142.448	126.218
16.863	66.9775	46.5875	132.79		16.863	107.157	147.476	140.125
16.967	71.0025	50.7025	117.935		16.967	113.26	144.47	126.922
17.071	65.825	43.4225	125.16		17.071	111.382	134.895	129.118
17.176	61.9275	44.02	121.362		17.176	109.948	147.424	132.68
17.28	65.18	47.465	119.79		17.28	99.4775	151.364	130.265
17.384	64.2425	51.01	127.957		17.384	102.858	149.293	129.585
17.488	61.0225	50.235	117.522		17.488	105.06	146.425	128.83
17.592	66.5475	45.9475	119.868		17.592	113.825	152.804	128.562
17.696	63.07	43.835	109.665		17.696	102.998	140.327	133.38
17.8	74.4525	48.7875	111.09		17.8	100.105	152.171	130.71
17.904	67.5425	43.325	123.948		17.904	113.338	140.388	131.58
18.008	63.7625	46.35	113.007		18.008	105.978	143.314	124.677
18.112	67.205	54.4825	119.755		18.112	109.1	138.741	127.465
18.216	63.06	50.225	113.853		18.216	115.37	149.894	131.09
18.321	64.355	44.0525	113.442		18.321	108.972	144.174	124.005
18.425	67.47	51.0775	116.845		18.425	104.537	143.738	143.298
18.529	69.0725	38.9625	115.06		18.529	101.225	141.949	132.9
18.633	67.7	49.895	113.312		18.633	107.953	143.302	135.627
18.737	70.2	44.0825	111.615		18.737	101.39	150.451	134.748
18.841	63.53	47.695	120.035		18.841	99.2375	142.55	139.838
18.945	61.485	45.5525	115.362		18.945	113.642	146.27	125.868
19.049	59.9275	47.2575	115.77		19.049	122.75	141.259	124.412
19.153	59.42	43.495	107.425		19.153	126.685	153.025	128.588
19.257	70.64	45.815	118.088		19.257	100.505	151.05	126.815
19.361	68.29	45.3925	115.055		19.361	108.9	141.46	129.385
19.466	65.26	45.1575	111.27		19.466	115.817	149.2	137.66
19.57	70.5675	43.5625	114.368		19.57	96.1625	138.026	128.54
19.674	60.5475	43.705	119.347		19.674	117.418	137.986	129.98
19.778	69.2175	51.795	113.448		19.778	108.987	146.673	127.85
19.882	60.98	46.9575	117.308		19.882	111.287	140.828	132.062
19.986	66.76	53.11	115.985		19.986	109.61	140.47	136.965
20.09	71.12	44.985	106.88		20.09	90.155	145.449	136.391
20.194	65.875	46.1875	118.767		20.194	91.73	142.388	136.308
20.298	63.42	47.775	109.953		20.298	101.123	143.58	130.675
20.402	62.5775	49.87	107.005		20.402	118.12	153.042	141.947
20.507	61.8475	49.1375	107.16		20.507	100.62	142.047	131.7
20.611	62.0025	40.445	122.422		20.611	114.705	139.188	140.551
20.715	62.69	44.7125	111.963		20.715	114.88	148.788	141.65
20.819	65.3625	44.48	119.162		20.819	108.207	151.702	133.205
20.923	66.1125	44.215	123.688		20.923	101.59	150.6	136.043
21.027	67.57	59.2	116.767		21.027	103.22	151.581	135.54
21.131	66.3525	50.2325	110.427		21.131	107.105	146.214	129.782
21.235	62.425	49.92	125.463		21.235	105.035	135.98	124.525
21.339	70.5075	55.92	120.12		21.339	87.47	140.171	126.586
21.443	65.6325	44.81	124.07		21.443	107.49	138.548	122.865
21.547	64.95	51.3375	111.31		21.547	93.455	148.919	138.134
21.652	69.9725	47.2575	112.66		21.652	113.067	143.249	125.1
21.756	65.3825	54.2775	105.35		21.756	110.802	150.289	130.606
21.86	71.9175	52.4525	125.522		21.86	106.405	150.827	130.512
21.964	66.6925	51.425	112.475		21.964	109.86	141.523	124.076
22.068	69.595	50.2275	115.555		22.068	107.835	137.117	122.357
22.172	64.745	48.2875	116.207		22.172	95.3075	140.551	119.365
22.276	70.5575	42.8325	117.9		22.276	107.74	144.338	128.716
22.38	62.0775	48.0025	111.672		22.38	98.9825	139.55	119.513
22.484	72.2675	50.8925	106.445		22.484	101.355	136.995	131.069
22.588	59.5225	43.205	106.89		22.588	100.64	141.107	124.362
22.692	68.0975	50.725	114.95		22.692	107.215	143.216	129.873
22.797	66.5475	40.545	112.677		22.797	111.297	149.657	126.514
22.901	66.58	53.39	111.097		22.901	98.9325	145.164	120.429
23.005	69.995	51.98	119.532		23.005	89.3175	143.914	125.723
23.109	72.5325	42.915	119.545		23.109	99.79	134.154	133.198
23.213	66.815	46.7875	116.743		23.213	111.073	145.458	127.817
23.317	63.4675	48.0425	120.925		23.317	111.505	141.317	134.689
23.421	71.36	51.955	114.105		23.421	109.81	145.894	131.417
23.525	71.66	43.365	118.64		23.525	106.21	140.607	128.789
23.629	61.57	49.9975	109.347		23.629	101.405	143.039	132.029
23.733	67.4275	50.0125	108.868		23.733	101.388	143.631	132.336
23.838	70.2775	44.825	103.945		23.838	113.115	134.682	136.308
23.942	70.2875	52.1475	111.377		23.942	96.465	147.328	132.056
24.046	62.96	55.2225	115.44		24.046	100.642	149.274	122.845
24.15	59.215	49.8825	105.862		24.15	106.61	153.375	126.447
24.254	74.84	54.72	112.99		24.254	117.838	148.534	138.96
24.358	65.71	48.9475	110.082		24.358	98.2625	142.933	128.41
24.462	70.2125	48.18	110.305		24.462	105.457	134.939	132.258
24.566	64.6075	50.0375	107.037		24.566	104.355	146.549	137.817
24.67	73.0525	51.3675	111.4		24.67	94.0325	137.786	126.362
24.774	66.1475	54.0975	113.118		24.774	100.248	147.458	115.382
24.878	71.21	48.1775	114.677		24.878	114.132	130.457	130.63
24.983	69.73	51.695	109.412		24.983	95.8625	128.562	137.173
25.087	73.58	49.8125	107.142		25.087	100.985	141.411	138.095
25.191	65.4525	53.025	109.153		25.191	106.36	143.416	133.097
25.295	67.325	49.1775	100.435		25.295	103.205	133.892	132.603
25.399	69.995	51.96	114.132		25.399	102.375	144.839	136.928
25.503	69.235	47.12	101.653		25.503	98.16	139.846	132.722
25.607	60.6375	46.4825	107.925		25.607	107.998	137.237	130.583
25.711	59.5525	46.5675	111.252		25.711	101.743	128.299	134.452
25.815	72.4175	43.0475	114.55		25.815	89.2525	132.904	133.37
25.919	64.7725	46.4775	101.915		25.919	112.685	136.953	133.022
26.024	69.7175	53.6125	108.312		26.024	109.627	135.066	135.627
26.128	58.315	51.805	96.96		26.128	104.645	148.963	132.55
26.232	62.2	55.3425	113.438		26.232	97.69	143.366	135.291
26.336	63.595	41.5425	103.933		26.336	97.355	142.489	139.281
26.44	69.72	48.695	112.72		26.44	94.69	139.598	132.977
26.544	71.9125	45.5675	116.7		26.544	96.105	128.303	135.634
26.648	65.1325	49.3975	109.525		26.648	103.15	149.738	138.859
26.752	67.5075	44.8125	104.075		26.752	100.77	134.244	137.646
26.856	61.6625	50.1025	112.207		26.856	97.4775	133.373	132.338
26.96	68.9075	51.9925	112.695		26.96	98.73	135.571	144.03
27.064	60.015	51.05	109.993		27.064	107.757	138.775	141.612
27.169	72.765	51.5425	116.808		27.169	98.545	133.466	130.299
27.273	72.265	50.3025	106.96		27.273	111.55	136.136	132.856
27.377	66.045	52.4825	109.25		27.377	111.698	138.805	125.663
27.481	61.29	54.51	113.078		27.481	102.703	135.374	134.203
27.585	63.255	48.05	112.752		27.585	100.9	135.024	118.383
27.689	64.2725	53.8425	99.8		27.689	89.1025	135.409	122.411
27.793	61.2525	54.0275	108.835		27.793	110.153	132.247	125.931
27.897	68.495	50.4275	108.903		27.897	114.213	136.952	117.635
28.001	65.5525	49.87	117.315		28.001	109.233	139.188	139.067
28.105	63.2825	48.7775	102.705		28.105	105.948	137.761	123.039
28.209	61.2225	46.1125	112.317		28.209	95.0975	139.462	121.57
28.314	70.605	46.03	104.535		28.314	97.6425	138.703	120.204
28.418	61.725	49.5825	118.17		28.418	86.78	144.303	128.095
28.522	64.0775	44.625	105.737		28.522	96.1575	136.87	126.155
28.626	59.795	45.9775	107.308		28.626	111.955	137.375	128.749
28.73	62.99	54.9125	103.665		28.73	109.353	148.691	131.216
28.834	69.8875	57.945	106.715		28.834	106.817	139.66	125.264
28.938	70.065	55.205	106.19		28.938	97.9575	133.642	131.724
29.042	64.91	55.42	113.22		29.042	99.36	148.587	132.904
29.146	60.6725	52.45	109.123		29.146	111.332	138.9	127.211
29.25	62.01	45.005	106.868		29.25	114.733	146.382	121.536
29.355	69.665	50.375	110.02		29.355	109.7	130.343	134.606
29.459	67.1775	49.13	101.748		29.459	93.97	137.216	128.345
29.563	70.175	50.6275	113.94		29.563	97.7575	141.201	133.947
29.667	70.0375	55.065	108.54		29.667	98.085	138.519	123.553
29.771	72.3675	45.2975	111.183		29.771	97.8525	140.49	143.337
29.875	66.925	55.8875	107.968		29.875	91.1775	137.679	130.134
29.979	67.57	57.375	101.755		29.979	118.373	138.903	134.214
30.083	69.4575	52.065	105.8		30.083	103.265	136.022	132.296
30.187	68.04	58.7225	105.075		30.187	88.1375	133.793	115.822
30.291	64.2175	55.66	103.235		30.291	99.55	136.711	127.286
30.395	59.605	51.16	102.985		30.395	111.528	134.755	122.936
30.5	64.61	60.54	125.127		30.5	94.2025	138.29	134.91
30.604	64.71	47.535	105.765		30.604	108.127	131.136	132.92
30.708	62.21	45.885	107.703		30.708	93.0075	134.952	128.923
30.812	61.895	49.5575	107.205		30.812	95.0125	138.898	128.198
30.916	68.6125	49.7875	104.045		30.916	109.047	136.577	122.609
31.02	56.7375	51.9075	100.233		31.02	106.065	142.848	129.983
31.124	72.175	58.605	105.695		31.124	94.155	135.932	122.598
31.228	63.3625	47.405	108.66		31.228	112.995	128.321	120.198
31.332	69.5425	47.1625	103.207		31.332	105.54	135.073	123.718
31.436	66.745	52.2425	105.522		31.436	97.8475	147.766	121.939
31.54	59.19	52.365	105.823		31.54	98.565	129.099	130.543
31.645	63.865	53.875	102.885		31.645	98.1075	144.243	119.516
31.749	65.0875	52.3825	101.062		31.749	114.642	128.74	133.463
31.853	68.34	51.3575	101.748		31.853	101.735	135.226	133.001
31.957	68.675	54.62	112.672		31.957	108.175	142.06	130.162
32.061	67.8975	54.7	107.385		32.061	111.425	132.603	131.185
32.165	70.3675	56.1075	102.88		32.165	105.718	136.454	126.114
32.269	65.185	55.29	108.058		32.269	110.3	130.68	133.885
32.373	61.1325	57.1975	104.49		32.373	106.06	146.681	133.766
32.477	68.93	55.1975	110.397		32.477	107.485	124.138	132.088
32.581	69.935	46.465	103.132		32.581	105.623	130.487	124.202
32.686	66.65	56.8275	98.4		32.686	100.705	132.645	131.752
32.79	66.5925	56.78	100.493		32.79	101.817	138.066	129.493
32.894	65.7225	48.445	108.032		32.894	92.3725	143.339	129.828
32.998	63.6075	52.96	103.403		32.998	96.2275	126.6	120.23
33.102	71.53	58.275	106.435		33.102	110.797	128.957	124.605
33.206	69.78	54.65	98.64		33.206	93.665	131.022	129.471
33.31	75.7275	55.895	100.733		33.31	91.445	132.559	132.839
33.414	76.5975	53.5225	110.002		33.414	107.935	140.927	123.526
33.518	70.1125	52.95	96.765		33.518	95.9675	137.898	120.703
33.622	72.615	53.7025	108.612		33.622	106.48	135.378	126.157
33.726	70.0375	51.9075	105.53		33.726	93.21	139.924	126.313
33.831	73.145	58.8625	102.757		33.831	95.145	135.905	133.983
33.935	70.01	58.415	105.987		33.935	91.2125	131.351	128.18
34.039	68.96	53.31	97.955		34.039	109.213	128.834	134
34.143	77.74	47.0125	99.81		34.143	98.9075	137.258	128.088
34.247	74.3025	49.21	98.6825		34.247	105.595	139.455	124.328
34.351	66.3625	57.0525	95.7925		34.351	105.767	136.609	132.246
34.455	72.835	56.36	99.5525		34.455	93.395	138.692	132.913
34.559	70.4175	53.4725	98.84		34.559	96.995	133.924	125.012
34.663	67.65	59.0875	96.295		34.663	108.24	134.182	137.693
34.767	65.6425	50.235	106.155		34.767	109.465	135.522	133.06
34.871	61.735	58.9275	--		34.871	98.2575	133.882	137.945
34.976	79.245	62.5725	99.1125		34.976	104.26	127.266	135.19
35.08	64.9975	48.16	95.5775		35.08	91.2625	140.608	140.653
35.184	64.955	52.74	105.513		35.184	112.96	135.612	135.098
35.288	67.5725	54.2675	102.705		35.288	99.185	139.228	130.355
35.392	65.56	63.375	111.225		35.392	99.265	136.198	133.309
35.496	70.565	56.29	103.235		35.496	118.43	133.015	136.523
35.6	70.045	61.1	102.27		35.6	103.933	137.277	129.953
35.704	74.1725	58.235	93.595		35.704	100.165	136.101	130.03
35.808	66.5975	62.8475	102.125		35.808	108	135.486	124.379
35.912	65.8875	53.67	105.065		35.912	98.41	137.029	139.356
36.017	67.23	57.005	88.7325		36.017	101.99	126.703	126.627
36.121	73.185	53.9475	94.6925		36.121	109.603	131.892	131.292
36.225	73.1275	51.7175	105.368		36.225	101.082	135.254	127.219
36.329	68.9175	57.5625	97.7925		36.329	101.843	126.582	128.404
36.433	65.8	48.9875	102.76		36.433	107.225	128.273	135.227
36.537	69.8625	58.2925	89.91		36.537	112.957	126.874	130.037
36.641	67	60	98.62		36.641	101.03	131.609	139.627
36.745	76.2475	47.5375	90.1475		36.745	102.927	132.6	125.961
36.849	68.9525	52.935	110.903		36.849	106.065	129.395	130.898
36.953	67.9575	55.4425	104.505		36.953	96.855	130.864	131.417
37.057	61.485	61.8225	105.235		37.057	98.3425	127.936	123.432
37.162	68.785	55.265	100.465		37.162	97.4525	129.94	123.903
37.266	67.6375	62.4425	108.248		37.266	102.285	138.749	129.202
37.37	67.765	50.8475	106.025		37.37	100.817	137.34	126.316
37.474	64.9	60.4375	94.5025		37.474	96.7425	133.129	119.591
37.578	72.1425	53.86	98.4175		37.578	85.14	133.312	124.774
37.682	72.68	50.705	96.46		37.682	111.93	127.653	136.171
37.786	74.1425	52.2125	93.3025		37.786	97.0025	132.872	132.305
37.89	67.0875	56.765	94.665		37.89	100.57	125.552	121.549
37.994	70.8575	50.3775	98.8825		37.994	99.225	125.519	125.129
38.098	72.005	50.9825	99.115		38.098	101.61	130.062	128.169
38.202	67.25	57.95	96.065		38.202	94.255	135.409	132.562
38.307	70.925	57.26	95.1475		38.307	91.8575	133.885	134.391
38.411	74.4575	58.9625	92.8975		38.411	96.885	131.832	129.824
38.515	72.9575	54.6725	96.5975		38.515	99.985	123.265	129.588
38.619	71.055	58.5375	93.7375		38.619	94.1975	120.595	129.054
38.723	70.2925	59.9425	104.963		38.723	103.953	118.733	122.706
38.827	68.8325	60.2375	97.6475		38.827	100.31	127.326	124.754
38.931	76.9325	62.3225	99.765		38.931	93.4225	124.751	128.476
39.035	73.2	52.1225	93.68		39.035	84.58	116.292	123.316
39.139	65.005	62.945	100.355		39.139	108.995	123.654	123.659
39.243	65.095	53.6775	98.9125		39.243	102.285	128.242	118.986
39.348	76.4625	61.65	98.79		39.348	98.995	124.733	124.872
39.452	69.305	49.925	94.4525		39.452	99.815	123.055	117.591
39.556	60.3775	61.975	97.7325		39.556	98.265	132.106	122.295
39.66	77.7025	59.985	104.267		39.66	102.703	121.425	124.826
39.764	72.345	60.3325	89.6875		39.764	99.425	121.898	122.686
39.868	72.8825	57.9775	87.8725		39.868	100.963	125.892	127.48
39.972	71.215	49.7425	95.5775		39.972	95.4925	128.181	128.55
40.076	74.9025	57.3	97.225		40.076	108.59	123.746	118.675
40.18	75.4325	55.64	93.77		40.18	105.805	119.567	115.07
40.284	67.9125	61.8275	106.002		40.284	96.045	123.882	121.605
40.388	74.8325	67.18	95.075		40.388	96.165	119.121	119.337
40.493	72.1725	61.6275	105.647		40.493	107.63	117.621	115.592
40.597	63.9275	63.81	92.9		40.597	106.683	133.012	117.915
40.701	71.0675	52.5025	97.9925		40.701	110.743	121.441	116.47
40.805	78.4325	59.2475	94.55		40.805	104.787	125.727	116.727
40.909	69.0575	62.8175	102.772		40.909	110.665	124.415	116.233
41.013	71.245	61.84	103.695		41.013	114.968	117.628	110.413
41.117	71.645	62.19	98.275		41.117	90.375	125.021	123.499
41.221	67.8675	52.62	98.2725		41.221	99.07	127.404	120.206
41.325	71.155	61.065	103.498		41.325	101.047	127.027	115.973
41.429	72.9525	57.52	93.23		41.429	95.4275	131.739	119.369
41.534	74.035	52.4375	89.44		41.534	118.537	121.501	119.468
41.638	75.675	61.4225	101.62		41.638	99.1325	120.432	115.182
41.742	69.13	58.335	96.0625		41.742	98.185	129.266	120.73
41.846	71.49	59.82	97.4625		41.846	98.45	124.31	129.693
41.95	73.16	57.58	96.6425		41.95	113.953	128.725	129.488
42.054	68.5	63.6125	93.64		42.054	104.73	118.011	126.258
42.158	76.0525	53.305	97.08		42.158	103.373	123.671	123.254
42.262	79	55.4875	100.335		42.262	104.403	117.66	114.339
42.366	74.0375	56.6025	94.4575		42.366	104.718	124.129	117.328
42.47	68.6575	68.4875	93.0425		42.47	110.24	126.714	125.206
42.574	64.5225	57.9	101.987		42.574	101.052	125.281	111.419
42.679	80.73	58.8875	100.72		42.679	106.718	116.933	123.871
42.783	67.7925	62.2925	101.067		42.783	98.845	122.063	123.397
42.887	64.68	49.65	101.282		42.887	105.343	123.412	118.719
42.991	64.9275	56.955	93.2075		42.991	107.287	127.16	126.572
43.095	66.9025	60.375	93.215		43.095	111.603	126.611	109.945
43.199	66.7925	61.2175	103.263		43.199	90.0925	129.974	111.411
43.303	65.8625	57.4475	101.487		43.303	106.775	122.905	111.407
43.407	63.0225	53.415	90.9		43.407	94.92	117.593	123.702
43.511	75.1675	72.2625	93.6375		43.511	107.978	119.021	117.538
43.615	72.3475	70.425	99.5675		43.615	110.36	124.916	115.362
43.719	67.9375	67.7525	100.945		43.719	100.858	122.7	121.446
43.824	73.3375	63.4625	97.7725		43.824	110.493	123.706	126.564
43.928	71.035	61.5225	96.18		43.928	109.817	113.403	111.728
44.032	75.6	60.5125	99.0125		44.032	106.855	129.117	120.217
44.136	72.1025	57.1575	108.612		44.136	100.767	123.193	110.88
44.24	73.835	55.615	99.6225		44.24	109.233	131.022	113.162
44.344	68.385	68.995	91.995		44.344	113.005	127.328	113.135
44.448	69.015	65.97	103.06		44.448	101.368	120.565	111.747
44.552	71.9125	66.63	106.362		44.552	107.532	125.817	117.715
44.656	75.82	67.7325	97.0425		44.656	108.84	122.853	110.978
44.76	63.04	65.31	98.37		44.76	103.272	117.115	119.778
44.865	68.7625	69.1025	90.5175		44.865	96.4225	123.064	116.811
44.969	77.0675	67.485	94.4525		44.969	107.57	128.587	121.499
45.073	72.74	63.0575	92.0075		45.073	103.3	128.881	116.023
45.177	72.14	64.29	100.347		45.177	103.853	126.608	115.022
45.281	71.9975	63.515	96.5775		45.281	101.095	125.353	116.07
45.385	67.5325	69.4875	97.4325		45.385	111.545	127.386	117.478
45.489	73.2325	75.875	101.615		45.489	101.3	119.936	114.55
45.593	64.355	63.72	100.375		45.593	103.257	122.7	109.192
45.697	70.34	61.33	91.07		45.697	97.03	126.696	120.784
45.801	69.9325	67.9	104.34		45.801	111.865	121.355	112.049
45.905	70.4225	62.2175	95.9325		45.905	112.403	119.772	115.164
46.01	71.9575	61.895	100.335		46.01	113.147	123.692	117.308
46.114	74.68	60.2475	103.46		46.114	100.72	114.719	127.154
46.218	70.8675	65.865	100.922		46.218	92.9775	121.976	117.074
46.322	67.1	72.7625	113.922		46.322	109.892	122.444	115.903
46.426	64.155	68.835	97.2775		46.426	97.185	113.698	117.68
46.53	71.695	63.56	93.8625		46.53	95.8275	123.382	108.74
46.634	71.4575	68.7725	103.608		46.634	101.82	119.227	125.762
46.738	67.75	64.37	99.8875		46.738	100.86	125.255	124.431
46.842	76.0225	73.4075	94.785		46.842	103.12	119.178	114.099
46.946	68.3775	66.41	103.935		46.946	111.353	125.354	123.127
47.05	73.3825	66.0725	97.105		47.05	97.8575	116.652	119.952
47.155	72.9225	66.2575	95.27		47.155	112.282	117.574	115.528
47.259	71.0575	63.625	93.715		47.259	89.795	120.519	110.841
47.363	76.615	66.6825	95.7775		47.363	105.095	122.15	123.106
47.467	73.2675	65.185	92.2175		47.467	99.4275	124.07	123.205
47.571	73.9375	65.505	96.505		47.571	95.01	131.48	119.024
47.675	70.1975	63.3	100.948		47.675	115.907	129.788	121.93
47.779	75.5925	66.5575	96.5775		47.779	106.478	115.818	114.805
47.883	69.78	71.9125	94.97		47.883	97.1475	122.959	114.959
47.987	68.9575	62.7275	93.4175		47.987	109.645	131.718	129.149
48.091	66.52	70.77	97.9975		48.091	102.132	130.543	114.132
48.196	73.165	73.7425	89.9625		48.196	94.1775	123.864	120.579
48.3	72.57	66.2525	96.1		48.3	108.62	120.604	119.983
48.404	73.04	67.26	93.8375		48.404	87.3925	118.552	128.833
48.508	73.4375	67.3575	96.765		48.508	87.805	125.483	120.662
48.612	60.3725	67.9425	86.995		48.612	113.123	121.717	125.166
48.716	73.0475	66.285	96.3275		48.716	107.203	131.977	113.342
48.82	71.4325	69.6375	92.3575		48.82	100.368	119.712	118.669
48.924	74.315	70.02	92.585		48.924	103.493	120.05	114.326
49.028	73.335	65.8925	101.21		49.028	109.817	125.08	117.599
49.132	65.475	70.02	105.33		49.132	100.51	128.075	115.811
49.236	68.2725	66.5775	100.698		49.236	106.677	126.5	127.751
49.341	68.505	62.41	95.5125		49.341	97.64	127.588	122.794
49.445	67.69	65.6625	100.028		49.445	100.37	127.661	106.156
49.549	63.6825	71.2975	96.3275		49.549	90.695	131.998	120.841
49.653	72.275	67.535	101.972		49.653	83.245	125.88	112.388
49.757	66.735	66.34	96.1125		49.757	101.297	122.791	108.169
49.861	76.56	70.5425	101.862		49.861	108.235	123.73	119.219
49.965	59.195	66.395	91.7725		49.965	112.198	125.242	118.14
50.069	64.99	73.9775	105.748		50.069	97.705	127.597	122.042
50.173	76.165	69.1175	95.0625		50.173	98.305	119.805	117.7
50.277	72.3425	61.4525	92.655		50.277	101.517	124.623	121.468
50.381	65.0525	63.235	95.03		50.381	99.0675	120.389	129.506
50.486	66.7825	63.5	92.3		50.486	97.7025	123.22	116.303
50.59	66.0325	63.815	96.6175		50.59	108.213	119.663	113.323
50.694	75.0475	69.7875	100.502		50.694	106.517	121.327	118.246
50.798	68.6825	70.655	93.6		50.798	100.705	118.608	114.343
50.902	73.53	58.635	89.2925		50.902	112.733	121.076	120.638
51.006	66.9475	65.155	101.22		51.006	98.13	124.38	120.117
51.11	65.815	61.8825	100.662		51.11	101.868	127.935	118.412
51.214	65.925	76.355	89.3325		51.214	83.73	128.674	106.314
51.318	72.6425	68.3625	98.755		51.318	84.6325	119.57	118.341
51.422	67.2275	67.1825	95.6925		51.422	90.52	121.499	129.207
51.527	73.23	69.725	95.7225		51.527	102.692	120.958	119.52
51.631	76.215	64.575	92.6775		51.631	95.6575	120.358	113.219
51.735	75.53	59.015	90.755		51.735	94.6675	122.072	115.043
51.839	65.1325	70.84	95.5325		51.839	84.925	131.703	114.757
51.943	68.695	66.23	103.772		51.943	82.47	120.851	126.213
52.047	71.3375	64.8975	90.0425		52.047	77.8775	124.47	115.144
52.151	77.705	63.0425	88.0225		52.151	98.965	127.071	117.8
52.255	71.59	65.1025	89.87		52.255	70.3225	127.658	113.989
52.359	77.09	66.785	95.2375		52.359	78.9125	122.397	111.364
52.463	65.5975	70.085	94.9025		52.463	97	122.514	113.739
52.567	66.2325	68.7525	95.885		52.567	83.41	127.258	109.01
52.672	67.8925	70.1075	97.6625		52.672	97.825	119.379	117.172
52.776	70.7125	70.675	94.3875		52.776	93.77	121.621	120.137
52.88	73.2525	65.935	104.297		52.88	94.54	125.445	121.957
52.984	69.765	66.8925	95.95		52.984	95.125	122.881	117.942
53.088	69.885	75.9575	92.9325		53.088	104.522	124.474	109.587
53.192	65.8975	67.01	94.42		53.192	94.245	129.798	122.089
53.296	78.0725	63.16	103.168		53.296	89.3425	129.087	118.377
53.4	67.875	67.235	104.56		53.4	102.365	124.799	120.268
53.504	68.0575	63.025	93.6575		53.504	87.4725	121.884	115.39
53.608	77.6425	67.4575	95.3025		53.608	108.093	125.165	125.902
53.713	64.6525	64.5525	93.77		53.713	104.978	123.004	123.452
53.817	71.51	63.11	94.3875		53.817	93.665	121.234	115.688
53.921	72.5825	73.23	97.3875		53.921	109.323	123.122	121.403
54.025	72.545	68.965	97.05		54.025	99.1875	123.544	117.38
54.129	69.47	67.6575	102.953		54.129	77.6075	121.916	125.613
54.233	68.8975	69.4675	96.6675		54.233	97.62	124.689	122.775
54.337	72.47	68.7825	104.155		54.337	92.1725	125.421	122.175
54.441	61.545	65.5025	98.5825		54.441	92.225	122.288	124.636
54.545	68.4925	67.45	102.338		54.545	94.2375	127.587	116.57
54.649	67.8975	78.8575	102.047		54.649	100.873	121.556	115.086
54.753	71.5425	70.9425	93.6125		54.753	97.635	124.43	116.605
54.858	67.8875	67.265	102.938		54.858	97.405	120.707	117.359
54.962	66.605	68.59	95.61		54.962	95.455	133.9	118.945
55.066	65.19	70.9625	101.043		55.066	86.1975	125.629	119.329
55.17	64.3375	65.21	90.8175		55.17	78.445	121.621	119.033
55.274	71.175	65.805	96.085		55.274	89.2275	121.006	115.394
55.378	70.34	71.5425	96.16		55.378	95.9	116.802	116.584
55.482	70.21	70.99	99.075		55.482	100.13	123.68	110.299
55.586	73.295	61.51	98.9225		55.586	102.022	128.379	113.299
55.69	70.8325	67.56	99.65		55.69	93.9025	121.835	119.246
55.794	62.895	61.015	102.695		55.794	110.618	125.96	117.805
55.898	72.26	62.6225	97.3525		55.898	88.755	116.958	118.282
56.003	64.53	67.08	91.6525		56.003	93.0825	118.415	116.704
56.107	73.605	72.44	90.7625		56.107	92.0625	131.909	106.591
56.211	72.6575	67.035	95.1475		56.211	93.62	129.972	118.786
56.315	73.435	67.6025	97.52		56.315	108.022	129.536	106.359
56.419	68.945	71.695	96.4525		56.419	95.3675	125.269	113.41
56.523	67.3075	68.0625	97.7725		56.523	99.02	124.499	120.895
56.627	72.1725	66.2375	104.54		56.627	114.853	118.457	110.391
56.731	68.8625	72.66	100.567		56.731	98.4725	131.197	123.802
56.835	67.33	61.52	89.7725		56.835	113.517	119.562	108.099
56.939	67.0075	71.1725	98.3025		56.939	99.3625	123.513	111.505
57.044	71.8775	61.475	93.955		57.044	99.53	113.917	118.929
57.148	72.3125	65.1575	101.532		57.148	104.172	118.942	117.772
57.252	68.105	65.9075	101.478		57.252	99.425	122.852	114.98
57.356	71	69.7375	96.9725		57.356	103.407	126.536	116.764
57.46	67.99	66.975	97.99		57.46	94.065	130.833	124.326
57.564	71.305	65.09	103.552		57.564	92.86	126.639	113.885
57.668	74.6775	70.6175	97.265		57.668	97.5525	123.826	120.019
57.772	72.1675	64.2975	93.0775		57.772	84.765	134.407	117.748
57.876	67.825	63.2525	94.11		57.876	95.4775	128.107	112.305
57.98	66.715	66.15	106.558		57.98	91.535	122.572	111.566
58.084	70.12	69.315	95.945		58.084	99.92	130.534	120.484
58.189	63.085	69.045	96.035		58.189	98.56	122.575	117.317
58.293	73.4625	66.315	94.56		58.293	94.285	121.965	120.569
58.397	70.695	63.3025	94.18		58.397	98.765	122.996	132.83
58.501	67.36	69.165	93.8825		58.501	88.655	119.858	122.078
58.605	77.425	75.0275	103.272		58.605	94.1525	122.568	118.045
58.709	68.92	67.265	98.2525		58.709	106.955	127.713	121.257
58.813	63.925	68.185	98.545		58.813	107.213	125.093	130.304
58.917	69.9175	67.125	89.0325		58.917	107.025	125.938	117.644
59.021	61.0075	59.7025	99.2025		59.021	98.3075	144.923	117.106
59.125	77.5525	59.0475	95.555		59.125	103.72	127.834	122.108
59.229	68.165	63.4775	95.635		59.229	89.5025	134.94	129.369
59.334	70.8225	65.14	97.3575		59.334	95.885	135.865	116.266
59.438	64.855	64.2325	90.76		59.438	95.74	139.659	126.77
59.542	69.235	66.155	91.9425		59.542	91.34	140.287	120.875
59.646	72.91	62.3675	98.45		59.646	108.625	132.239	126.469
59.75	73.775	69.645	96.0125		59.75	106.805	135.464	120.117
59.854	66.1	68.37	106.225		59.854	106.595	122.145	118.849
59.958	75.32	65.205	92.2825		59.958	108.868	124.597	111.231
60.062	59.46	68.9275	114.02		60.062	103.993	123.445	114.858
60.166	73.6175	65.32	94.75		60.166	101.998	118.36	112.606
60.27	72.885	67.34	101.075		60.27	100.58	127.695	120.622
60.375	65.6725	57.89	101.405		60.375	101.567	134.345	126.389
60.479	71.4525	66.7025	95.53		60.479	98.8075	134.837	124.549
60.583	64.365	72.805	97.1475		60.583	101.748	134.074	135.054
60.687	72.04	68.145	89.8225		60.687	91.37	140.352	124.588
60.791	70.8975	73.5225	103.998		60.791	103.582	136.906	128.22
60.895	73.4475	69.9075	105.875		60.895	102.412	129.52	130.482
60.999	72.9775	71.0725	89.81		60.999	103.325	121.792	134.852
61.103	62.8575	62.9725	91.655		61.103	91.375	121.696	120.144
61.207	70.23	68.145	83.51		61.207	97.715	129.41	122.276
61.311	70.1425	74.5375	103.69		61.311	102.282	128.294	127.025
61.415	66.8725	67.1375	100.06		61.415	101.127	133.161	130.064
61.52	68.9675	61.025	98.3225		61.52	89.3425	140.885	125.494
61.624	74.9825	71.1725	93.8625		61.624	107.817	134.115	123.926
61.728	76.35	65.105	98.6825		61.728	86.715	123.907	122.824
61.832	63.125	64.0725	103.22		61.832	96.56	132.458	120.57
61.936	68.6	71.2375	90.4475		61.936	98.225	122.28	131.907
62.04	64.8725	65.2125	99.4925		62.04	84.1375	139.113	116.904
62.144	74.675	69.7375	108.635		62.144	97.315	129.672	122.814
62.248	68.9025	65.8125	106.315		62.248	98.6225	132.642	121.028
62.352	68.29	66.115	99.03		62.352	98.96	138.051	121.052
62.456	71.0175	67.8675	104.772		62.456	97.905	127.936	119.582
62.56	68.8875	75.59	107.618		62.56	106.79	117.629	114.743
62.665	72.2725	73.53	104.483		62.665	108.582	128.001	129.774
62.769	72.2275	69.145	99.1		62.769	98.725	130.318	115.754
62.873	70.0325	67.1475	103.31		62.873	104.362	129.821	118.308
62.977	72.6975	65.725	96.6225		62.977	101.183	122.877	120.163
63.081	75.2775	67.3575	94.7125		63.081	105.377	120.548	119.696
63.185	72.4225	59.395	99.5825		63.185	102.265	131.577	119.655
63.289	70.75	73.5025	95.3875		63.289	96.3275	132.571	125.784
63.393	73.245	74.1075	90.6375		63.393	89.37	127.13	128.477
63.497	74.365	71.5625	98.9025		63.497	88.12	133.619	130.811
63.601	70.1075	75.8925	100.505		63.601	103.897	133.328	121.261
63.706	69.2025	70.2225	97.85		63.706	115.73	127.737	116.324
63.81	67.7	76.305	98.04		63.81	98.9625	127.8	124.332
63.914	71.675	75.76	95.29		63.914	110.763	133.368	120.923
64.018	81.51	74.3225	96.56		64.018	104.055	139.469	121.262
64.122	76.125	78.5975	108.853		64.122	103.975	139.376	122.559
64.226	69.785	73.8325	98.275		64.226	96.295	135.155	117.793
64.33	70.1725	74.8025	103.078		64.33	101.593	130.182	132.121
64.434	72.53	85.0025	95.6525		64.434	86.205	141.207	127.364
64.538	72.565	74.525	101.338		64.538	95.9625	132.671	124.126
64.642	79.5725	86.2875	101.623		64.642	107.177	133.341	122.889
64.746	80.085	90.1775	105.09		64.746	99.1075	139.305	134.336
64.851	79.4675	87.975	107.903		64.851	91.32	134.894	126.013
64.955	83.3875	85.895	100.53		64.955	109.3	131.359	129.743
65.059	74.57	89.1375	106.302		65.059	92.6625	134.004	132.279
65.163	77.6825	86.8075	111.63		65.163	100.433	129.715	114.274
65.267	86.6625	91.46	111.162		65.267	99.0375	126.587	121.218
65.371	81.8575	97.4175	107.145		65.371	107.353	130.581	117.513
65.475	80.1975	97.39	100.215		65.475	93.53	126.897	121.6
65.579	81.965	91.225	108.965		65.579	112.743	130.954	121.117
65.683	80.6375	99.1325	103.11		65.683	111.97	138.652	124.377
65.787	78.3275	102.395	116.69		65.787	97.235	141.945	123.885
65.892	79.06	90.1425	106.713		65.892	100.625	139.51	130.964
65.996	80.07	92.77	107.12		65.996	93.9675	136.753	135.468
66.1	80.135	99.615	106.028		66.1	94.3975	128.37	115.435
66.204	73.165	98.7525	100.31		66.204	110.655	144.101	120.733
66.308	84.74	98.2725	108.017		66.308	105.597	126.558	116.433
66.412	73.425	100.81	123.612		66.412	110.005	133.964	122.238
66.516	81.245	91.99	114.47		66.516	98.885	143.573	122.094
66.62	89.595	91.4675	107.808		66.62	93.4775	131.576	126.749
66.724	76.1375	95.6575	111.815		66.724	96.13	136.634	125.651
66.828	90.7375	100.9	111.468		66.828	112.528	136.06	134.899
66.932	85.5175	97.9325	110.825		66.932	97.575	131.607	122.309
67.037	88.8175	103.618	124.325		67.037	94.795	136.166	131.113
67.141	86.3075	95.63	110.623		67.141	107.71	139.988	125.779
67.245	87.215	110.845	120.297		67.245	103.888	134.306	129.667
67.349	94.5975	105.927	112.43		67.349	92.9375	132.208	124.949
67.453	89.2475	106.192	130.132		67.453	89.5625	130.75	121.734
67.557	94.1375	117.62	123.513		67.557	87.0325	132.645	120.783
67.661	87.09	105.213	114.272		67.661	104.737	131.474	126.582
67.765	96.9575	101.478	116.267		67.765	109.873	129.812	119.683
67.869	98.8825	103.692	127.73		67.869	95.1075	127.403	126.87
67.973	94.3475	109.395	106.377		67.973	105.26	132.133	127.071
68.077	96.6975	112.862	111.483		68.077	104.645	126.148	120.223
68.182	85.675	111.36	124.25		68.182	103.308	134.287	130.89
68.286	88.18	107.582	113.147		68.286	88.235	131.201	119.359
68.39	86.71	113.16	125.942		68.39	96.4325	132.722	113.519
68.494	93.6975	113.198	121.09		68.494	100.882	130.903	121.674
68.598	93.6875	117.185	118.338		68.598	112.75	130.139	129.993
68.702	88.0925	112.005	116.832		68.702	96.735	139.887	127.098
68.806	92.31	117.097	127.345		68.806	94.9925	139.017	128.764
68.91	95.68	112.047	126.075		68.91	92.8625	135.707	135.018
69.014	85.215	110.72	127.748		69.014	96.1825	137.948	128.523
69.118	82.7525	110.68	113.858		69.118	101.96	133.896	119.275
69.223	96.355	109.763	126.698		69.223	110.355	123.299	129.301
69.327	99.3525	113.653	130.548		69.327	92.1725	131.823	125.749
69.431	88.2875	110.66	118.888		69.431	97.3175	129.657	114.999
69.535	99.0375	114.487	115.338		69.535	91.3075	129.06	125.874
69.639	96.2325	105.84	129.382		69.639	93.0775	141.41	119.132
69.743	83.705	115.938	126.36		69.743	102.66	136.895	123.585
69.847	83.36	118.422	129.618		69.847	96.6325	131.135	121.195
69.951	89.03	111.468	113.582		69.951	101.13	133.425	117.356
70.055	91.675	119.49	121.7		70.055	99.7975	126.958	120.837
70.159	86.37	115.155	118.035		70.159	95.8125	133.605	120.219
70.263	94.6575	116.995	137.058		70.263	94.0275	136.029	124.236
70.368	102.995	118.985	124.25		70.368	90.6375	132.627	125.802
70.472	86.2225	120.92	129.523		70.472	99.93	136.227	128.911
70.576	86.8175	108.478	137.377		70.576	91.865	128.623	125.554
70.68	93.8675	109.522	127.237		70.68	99.8675	136.374	117.958
70.784	88.2975	119.162	118.035		70.784	92.635	135.28	126.842
70.888	109.035	111.623	120.948		70.888	90.5275	133.41	123.651
70.992	88.37	110.183	131.945		70.992	98.6425	123.856	123.404
71.096	93.915	100.82	114.725		71.096	94.8275	122.072	127.554
71.2	90.3575	111.82	123.377		71.2	106.25	136.869	130.71
71.304	97.3525	117.165	128.433		71.304	90.455	127.117	131.976
71.408	84.1525	113.335	134.6		71.408	93.0625	129.598	120.096
71.513	86.24	115.615	116.645		71.513	96.175	135.527	122.254
71.617	93.83	109.748	113.987		71.617	96.7675	130.11	118.48
71.721	93.7675	114.562	139.985		71.721	95.32	137.501	123.304
71.825	89.46	106.558	112.86		71.825	89.8175	128.617	122.472
71.929	94.3125	113.51	127.535		71.929	89.6375	128.804	127.746
72.033	93.285	107.028	115.267		72.033	96.2575	126.34	123.631
72.137	92.4225	127.47	123.285		72.137	93.605	135.944	126.324
72.241	84.995	110.403	126.825		72.241	102.855	130.152	127.835
72.345	81.805	113.918	124.513		72.345	88.1425	127.831	117.131
72.449	88.5725	114.162	130.45		72.449	107.34	129.337	139.461
72.554	96.325	121.328	126.243		72.554	92.755	128.811	132.641
72.658	89.43	115.11	125.328		72.658	84.57	128.079	119.593
72.762	91.485	106.877	113.817		72.762	85.3375	129.202	127.988
72.866	91.2275	112.013	111.418		72.866	87.875	121.94	134.455
72.97	80.8325	106.103	124.945		72.97	101.438	125.831	126.457
73.074	84.5875	110.215	122.44		73.074	100.353	126.328	116.39
73.178	82.2225	114.453	131.135		73.178	99.2725	133.606	125.754
73.282	91.1575	109.882	126.987		73.282	101.537	135.171	125.951
73.386	85.1025	110.672	130.273		73.386	83.5025	130.396	128.351
73.49	82.495	104.26	137.525		73.49	93.5575	129.669	121.177
73.594	72.5625	111.565	122.873		73.594	89.2875	127.075	119.666
73.699	85.415	109.71	124.09		73.699	92.9375	120.834	127.088
73.803	87.675	119.007	130.303		73.803	91.2975	125.421	136.142
73.907	84.385	114.065	116.325		73.907	86.8575	129.044	125.635
74.011	85.5675	119.172	133.69		74.011	95.285	129.369	134.858
74.115	86.7075	122.28	118.345		74.115	93.085	134.398	130.617
74.219	81.435	118.103	123.282		74.219	101.153	132.988	122.965
74.323	94.805	126.99	115.888		74.323	85.45	132.916	129.197
74.427	79.9575	123.42	132.343		74.427	89.4925	128.332	123.977
74.531	99.155	111.495	115.698		74.531	101.778	121.099	127.479
74.635	85.1325	117.567	127.645		74.635	93.1675	120.904	133.445
74.739	80.5275	109.445	120.892		74.739	83.82	127.017	132.472
74.844	86.4625	110.935	106.993		74.844	90.8275	125.555	118.09
74.948	88.275	107.88	118.475		74.948	95.2625	131.931	121.521
75.052	80.1	103.207	128.835		75.052	88.645	131.416	122.114
75.156	84.7	115.487	109.425		75.156	83.215	131.394	121.715
75.26	76.73	106.315	124.757		75.26	89.6075	133.984	123.152
75.364	87.3325	115.582	120.54		75.364	90.955	126.876	125.047
75.468	91.4875	103.873	128.643		75.468	100.138	130.256	120.927
75.572	78.4075	106.91	115.668		75.572	104.335	128.536	122.95
75.676	90.3175	103.21	122.085		75.676	84.2175	123.967	112.815
75.78	90.82	112.317	118.213		75.78	96.2725	128.878	119.228
75.885	90.0475	109.052	125.175		75.885	81.0775	140.523	126.858
75.989	88.4325	109.032	119.785		75.989	88.9375	131.689	126.389
76.093	94.4475	108.285	128.148		76.093	91.6975	129.286	113.073
76.197	77.58	104.817	120.438		76.197	80.2225	121.063	121.436
76.301	83.37	115.073	118.36		76.301	92.0675	127.286	118.704
76.405	89.24	106.028	127.493		76.405	78.1225	128.236	119.061
76.509	84.11	118.528	117.897		76.509	85.21	124.351	126.244
76.613	85.9625	114.77	131.185		76.613	92.45	116.436	119.252
76.717	83.2125	109.218	113.17		76.717	89.395	121.239	116.601
76.821	98.56	108.265	108.463		76.821	91.995	121.681	121.397
76.925	83.74	112.853	128.542		76.925	99.57	128.28	120.317
77.03	90.96	105.565	132.597		77.03	95.5675	133.659	126.628
77.134	87.4225	108.612	130.493		77.134	89.525	124.766	123.341
77.238	77.7525	115.35	133.24		77.238	87.975	123.924	126.699
77.342	82.225	105.987	122.985		77.342	79.9475	128.7	128.581
77.446	87.6075	112.63	126.493		77.446	78.3475	133.459	113.493
77.55	80.1425	117.99	121.662		77.55	79.74	133.778	122.303
77.654	77.165	110.32	126.767		77.654	98.055	135.844	128.601
77.758	81.1325	112.677	125.93		77.758	80.62	123.971	123.546
77.862	85.835	113.62	135.743		77.862	90.985	128.289	122.5
77.966	89.3275	107.8	125.87		77.966	97.9125	130.016	125.18
78.07	89.67	116.438	134.265		78.07	96.92	128.022	105.348
78.175	96.0475	111.085	115.52		78.175	82.225	138.235	118.249
78.279	85.0425	103.677	122.302		78.279	84.3375	133.202	131.155
78.383	97.74	111.267	131.077		78.383	87.4575	132.674	128.377
78.487	80.6525	105.435	137.857		78.487	98.415	124.288	124.413
78.591	91.03	119.108	132.262		78.591	81.9325	131.334	115.202
78.695	83.3125	113.33	116.603		78.695	99.175	130.788	120.612
78.799	87.945	110.915	133.648		78.799	95.5425	134.439	122.06
78.903	90.4325	111.737	140.243		78.903	99.0525	131.294	119.519
79.007	93.9425	109.795	121.315		79.007	102.272	122.985	119.548
79.111	91.965	110.015	143		79.111	98.89	131.077	128.04
79.216	82.22	105.815	128.752		79.216	100.082	131.123	112.669
79.32	89.25	114.118	125.103		79.32	93.1775	125.285	128.32
79.424	91.215	112.775	131.998		79.424	88.2675	129.502	127.856
79.528	87.3125	104.64	147.787		79.528	89.7975	132.333	107.822
79.632	93.2825	115.05	129.375		79.632	80.9725	123.757	107.72
79.736	97.6875	115.907	122.265		79.736	88.0975	120.278	126.106
79.84	94.4725	115.257	121.82		79.84	88.125	124.097	117.91
79.944	84.135	110.395	117.397		79.944	93.0225	132.501	112.793
80.048	86.1025	111.005	134.405		80.048	85.61	135.551	122.204
80.152	96.1675	106.433	128.982		80.152	89.16	128.577	124.162
80.256	93.3875	113.453	128.417		80.256	93.22	131.472	118.333
80.361	89.865	111.56	127.993		80.361	93.41	131.655	123.494
80.465	98.4	120.365	141.11		80.465	77.54	125.699	115.302
80.569	86.8675	114.325	140.535		80.569	91.4175	121.063	108.815
80.673	93.9025	111.963	132.985		80.673	88.955	125.049	118.796
80.777	90.5775	104.287	124.847		80.777	90.11	133.382	118.567
80.881	88.4475	109.695	128.405		80.881	88.6925	128.241	119.783
80.985	97.8375	115.662	122.412		80.985	84.2	126.623	116.148
81.089	90.7575	130.495	129.143		81.089	86.0025	129.22	116.327
81.193	84.7775	111.64	124.065		81.193	88.0825	128.894	121.206
81.297	81.705	113.765	129.528		81.297	96.2325	128.296	113.549
81.402	88.915	114.382	122.493		81.402	92.165	127.509	115.889
81.506	90.9875	116.295	129.243		81.506	80.245	126.973	119.472
81.61	81.5725	119.058	128.852		81.61	78.255	129.183	117.883
81.714	86.0275	113.392	120.677		81.714	82.16	137.757	113.488
81.818	85.3	115.073	111.963		81.818	87.7275	124.447	117.34
81.922	91.3925	112.782	130.792		81.922	97.6675	127.891	124.988
82.026	88.4775	107.045	119.63		82.026	96.6975	125.582	119.03
82.13	90.63	110.445	144.482		82.13	98.1125	127.28	117.947
82.234	89.835	107.805	135.752		82.234	93.7075	118.819	112.24
82.338	78.4025	109.24	133.218		82.338	89.6775	117.376	119.238
82.442	85.5075	110.403	115.12		82.442	87.3125	133.296	112.716
82.547	85.5875	108.705	141.925		82.547	95.415	132.169	115.021
82.651	85.07	124.142	127.275		82.651	96.1025	132.837	115.281
82.755	88.745	115.248	123.382		82.755	87.8075	128.668	116.626
82.859	94.56	110.925	120.575		82.859	88.3025	136.671	120.174
82.963	81.81	112.188	118.755		82.963	85.315	126.873	120.416
83.067	75.32	108.52	129.347		83.067	74.0175	130.423	114.807
83.171	86.8525	111.138	139.488		83.171	91.8075	123.732	117.113
83.275	78.5575	110.282	118.085		83.275	79.4975	125.717	115.005
83.379	94.94	107.585	135.805		83.379	85.105	124.987	120.012
83.483	86.4775	120.797	138.785		83.483	86.365	124.688	113.179
83.587	87.7375	109.4	127.912		83.587	83.64	124.579	123.135
83.692	91.975	112.78	128.35		83.692	86.7275	131.822	122.584
83.796	84.0525	124.013	132.965		83.796	94.63	134.27	123.038
83.9	83.6975	114.668	125.028		83.9	88.3925	126.334	116.282
84.004	92.7925	107.765	136.43		84.004	79.8075	127.223	115.162
84.108	85.6725	114.75	128.827		84.108	92.2125	133.314	111.013
84.212	92.2375	107.615	125.323		84.212	89.2225	125.341	109.006
84.316	86.375	110.83	129.085		84.316	88.46	133.268	114.07
84.42	82.3075	109.985	141.805		84.42	78.1425	131.003	108.714
84.524	87.9675	115.665	133.532		84.524	89.0975	133.588	112.161
84.628	95.0275	108.427	145.847		84.628	86.0825	128.463	116.281
84.733	86.19	107.188	136.825		84.733	72.695	128.62	119.939
84.837	91.2375	110.868	123.685		84.837	84.8425	124.838	114.138
84.941	84.355	101.35	129.97		84.941	98.1925	128.182	115.951
85.045	84.38	115.662	138.79		85.045	87.43	132.274	112.975
85.149	82.935	107.535	131.07		85.149	83.51	127.951	117.039
85.253	92.7875	111.295	128.455		85.253	90.555	130.138	121.312
85.357	92.135	109.475	124.75		85.357	93.8575	126.385	118.272
85.461	87.455	119.565	124.75		85.461	76.4625	129.269	120.834
85.565	77.23	109.475	128.433		85.565	86.3225	125.719	122.451
85.669	86.41	112.58	127.455		85.669	80.81	134.941	118.459
85.773	83.785	111.25	129.678		85.773	86.2125	132.839	117.78
85.878	85.385	107	121.47		85.878	89.705	127.621	120.981
85.982	94.2375	106.688	130.178		85.982	86.3175	135.153	113.479
86.086	95.4325	114.595	125.06		86.086	89.915	126.167	117.183
86.19	85.6025	112.528	121.265		86.19	84.3875	117.24	112.608
86.294	95.3375	116.375	123.728		86.294	91.9975	126.11	120.168
86.398	91.0125	118.127	133.352		86.398	90.55	135.241	113.403
86.502	95.1725	101.228	133.77		86.502	94.015	132.41	115.676
86.606	89.95	114.12	130.065		86.606	98.02	125.804	119.326
86.71	87.095	123.825	136.912		86.71	87.7025	123.512	122.467
86.814	89.9675	108.52	117.907		86.814	100.278	125.957	122.591
86.918	97.1925	112.433	124.76		86.918	98.045	131.736	119.935
87.023	86.0175	109.978	121.603		87.023	97.99	130.756	122.044
87.127	78.46	106.1	123.998		87.127	93.76	127.099	115.071
87.231	96.38	113.29	127.228		87.231	92.6975	127.223	119.424
87.335	80.3075	120.957	124.257		87.335	98.965	129.828	123.584
87.439	83.005	111.412	131.99		87.439	102.157	127.004	118.924
87.543	82.525	115.075	148.56		87.543	88.835	130.316	116.889
87.647	76.0425	106.285	152.847		87.647	83.9275	131.569	116.341
87.751	85.8975	122.24	136.683		87.751	89.8425	130.699	107.902
87.855	78.065	119.99	138.593		87.855	98.915	123.121	114.303
87.959	95.12	117.215	131.688		87.959	94.795	127.974	106.275
88.064	101.935	114.507	133.995		88.064	108.06	119.594	109.951
88.168	88.095	109.19	134.532		88.168	98.85	129.043	126.059
88.272	89.805	107.597	137.097		88.272	86.06	127.933	113.036
88.376	78.2	111.055	142.157		88.376	80.925	128.871	111.713
88.48	95.37	120.46	124.088		88.48	98.875	120.201	120.855
88.584	86.195	119.442	133.92		88.584	101.308	133.536	121.78
88.688	91.0525	109.975	123.33		88.688	105.302	127.218	118.48
88.792	82.9875	103.12	123.672		88.792	94.085	128.72	120.519
88.896	87.96	109.308	127.032		88.896	86.7225	119.545	113.227
89	100.733	103.56	128.985		89	97.8325	116.663	110.725
89.104	106.052	111.16	137.713		89.104	99.1225	131.868	125.964
89.209	105.722	104.993	125.97		89.209	101.09	127.661	123.719
89.313	101.43	108.757	137.468		89.313	88.7925	123.11	118.131
89.417	94.08	111.082	134.048		89.417	95.8425	118.076	118.686
89.521	96.885	111.985	130.093		89.521	89.2775	119.555	117.596
89.625	95.6525	110.722	125.275		89.625	108.14	122.546	120.975
89.729	103.98	118.505	140.838		89.729	107.82	128.484	118.121
89.833	92.135	104.588	130.535		89.833	92.675	122.816	118.24
89.937	97.395	106.873	132.355		89.937	88.835	132.357	121.424
90.041	106.97	112.207	144.08		90.041	96.7875	128.143	113.449
90.145	100.205	109.282	125.155		90.145	95.52	122.253	125.697
90.249	97.0875	108.36	128.093		90.249	87.3525	126.386	114.348
90.354	98.81	115.87	124.555		90.354	102.597	132.311	108.629
90.458	99.01	112.205	146.998		90.458	97.5	125.754	117.442
90.562	100.797	105.145	138.958		90.562	89.925	130.727	127.489
90.666	95.465	99.805	126.552		90.666	93.205	122.348	114.668
90.77	97.495	105.752	131.08		90.77	94.3575	122.7	116.692
90.874	91.7175	116.657	136.67		90.874	88.03	129.817	112.882
90.978	101.495	115.067	149.588		90.978	96.36	132.63	121.793
91.082	89.89	112.725	124.85		91.082	97.295	119.377	110.794
91.186	107.433	112.507	126.868		91.186	94.1025	128.505	114.938
91.29	98.24	117.69	123.655		91.29	103.817	128.996	113.034
91.395	101.015	109.14	127.562		91.395	101.62	137.142	117.77
91.499	90.4825	98.01	135.577		91.499	104.08	128.989	115.361
91.603	107.995	112.03	143.773		91.603	97.175	120.228	117.285
91.707	115.252	108.575	137.61		91.707	91.2925	122.79	132.269
91.811	104.097	110.125	142.548		91.811	95.7725	128.025	116.555
91.915	96.41	116.353	120.2		91.915	93.0825	130.204	125.167
92.019	93.2075	116.7	126.265		92.019	90.6825	124.291	117.837
92.123	97.6675	113.205	133.11		92.123	109.025	117.536	115.749
92.227	109.83	111.475	140.472		92.227	99.7675	128.745	114.305
92.331	92.62	110.335	142.935		92.331	98.195	129.582	114.29
92.435	106.25	110.718	140.718		92.435	106.623	121.432	114.383
92.54	100.805	114.328	139.985		92.54	97.92	126.456	118.883
92.644	113.257	112.037	128.805		92.644	95.7725	119.844	105.162
92.748	103.215	110.243	137.77		92.748	92.4325	126.932	118.231
92.852	95.6775	116.177	140.458		92.852	99.115	127.112	132.958
92.956	108.112	100.44	133.952		92.956	100.69	125.973	116.186
93.06	104.605	115.127	131.463		93.06	102.635	132.907	117.99
93.164	111.472	120.585	136.567		93.164	91.8	131.994	123.154
93.268	98.01	121.672	135.137		93.268	99.595	120.982	123.347
93.372	97.8425	105.835	135.688		93.372	104.775	127.491	114.72
93.476	99.2675	111.748	135.565		93.476	100.308	120.171	122.993
93.581	102.397	113.162	126.725		93.581	96.665	129.417	122.729
93.685	93.0575	118.63	128.963		93.685	93.5075	125.404	129.928
93.789	102.01	111.218	124.305		93.789	92.8325	127.786	120.338
93.893	102.065	110.132	146.042		93.893	87.4775	129.66	120.202
93.997	111.9	107.138	132.245		93.997	105.368	126.542	125.163
94.101	98.475	109.685	130.365		94.101	100.692	131.452	122.892
94.205	98.385	112.373	137.012		94.205	98.845	117.215	127.641
94.309	96.03	109.578	129.243		94.309	103.82	119.659	121.478
94.413	102.787	115.035	142.852		94.413	107.043	121.451	114.41
94.517	106.302	114.397	126.935		94.517	98.415	126.804	120.32
94.621	96.365	113.597	134.595		94.621	89.54	127.51	119.966
94.726	99.8325	112.305	144.635		94.726	100.02	125.62	120.36
94.83	97.0075	120.005	144.39		94.83	88.51	129.24	118.502
94.934	102.835	103.68	133.852		94.934	97.2275	131.258	121.949
95.038	91.705	114.543	144.363		95.038	102.073	135.629	122.46
95.142	113.493	110.287	123.585		95.142	97.765	127.086	123.52
95.246	92.1525	103.03	124.733		95.246	107.6	132.662	125.432
95.35	102.912	121.207	135.825		95.35	93.6875	118.388	119.922
95.454	99.9075	118.305	119.218		95.454	112.382	121.413	117.725
95.558	97.03	117.907	133.615		95.558	107.255	133.114	126.846
95.662	104.17	112.735	132.59		95.662	106.795	125.037	114.261
95.766	104.9	110.725	148.875		95.766	97.36	129.918	115.474
95.871	96.7025	111.192	130.477		95.871	106.405	124.005	120.624
95.975	100.41	109.638	121.627		95.975	102.623	120.719	115.877
96.079	96.9025	115.69	130.155		96.079	94.65	119.26	126.993
96.183	87.3225	112.93	127.793		96.183	100.118	122.897	117.962
96.287	93.5575	117.993	124.37		96.287	88.8575	117.651	126.847
96.391	93.0925	118.522	128.352		96.391	99.2	127.91	117.132
96.495	95.8975	115.895	141.2		96.495	94.7925	124.398	122.74
96.599	107.353	113.653	132.357		96.599	97.9825	132.485	122.12
96.703	94.705	118.653	130.375		96.703	99.27	130.759	127.239
96.807	94.7375	112.677	130.715		96.807	97.11	130.049	126.089
96.912	86.1475	114.603	138.113		96.912	99.655	128.785	123.704
97.016	98.5125	116.955	131.222		97.016	99.46	125.374	125.054
97.12	99.195	118.612	144.465		97.12	97.38	127.862	122.512
97.224	99.715	111.608	124.183		97.224	97.1475	139.753	122.083
97.328	104.59	110.323	138.377		97.328	91.7125	128.647	128.511
97.432	87.27	106.265	132.148		97.432	97.7075	122.945	129.876
97.536	98.7475	112.188	138.718		97.536	95.18	130.746	137.802
97.64	102.968	114.632	134.748		97.64	99.4375	127.078	120.928
97.744	90.165	114.635	142.45		97.744	100.323	125.891	116.014
97.848	102.603	109.418	150.863		97.848	106.815	128.555	116.161
97.952	99.81	116.58	138.06		97.952	96.9225	138.043	117.32
98.057	101.418	113.328	141.588		98.057	102.058	134.259	124.198
98.161	86.805	115.505	134.6		98.161	101.975	131.396	116.675
98.265	101.502	117.31	144.02		98.265	101.058	127.095	124.993
98.369	106.175	116.517	137.007		98.369	108.028	125.439	122.775
98.473	102.805	126.257	139.298		98.473	96.245	129.714	114.568
98.577	98.3575	122.64	138.107		98.577	103.468	135.528	121.261
98.681	101.103	107.983	151.738		98.681	96.1025	129.082	133.74
98.785	107.095	106.905	139.248		98.785	96.0825	124.087	119.499
98.889	100.282	114.02	137.12		98.889	103.888	125.702	127.45
98.993	105.252	116.418	139.495		98.993	103.493	136.215	119.499
99.097	88.73	120.192	139.865		99.097	102.37	131.962	116.728
99.202	95.8475	112.237	128.798		99.202	99.88	136.167	110.595
99.306	97.5125	118.73	147.61		99.306	109.31	130.76	117.573
99.41	104.335	115.733	129.252		99.41	109.105	141.599	120.305
99.514	110.578	118.782	141.377		99.514	104.645	138.229	121.533
99.618	92.895	114.737	147.243		99.618	91.475	142.017	120.588
99.722	92.405	111.073	140.46		99.722	102.035	141.662	124.142
99.826	99.61	118.112	139.255		99.826	95.7075	136.797	123.275
99.93	100.43	116.98	140.898		99.93	99.0125	141.684	123.85
100.03	106.395	120.502	136.62		100.03	92.9925	129.598	123.251
100.14	98.93	117.57	126.225		100.14	83.955	127.103	117.022
100.24	101.838	115.108	131.808		100.24	97.6725	137.614	121.267
100.35	100.647	106.755	144.387		100.35	108.767	125.736	113.512
100.45	99.4525	109.642	120.692		100.45	106.625	134.745	121.817
100.55	105.77	114.505	140.887		100.55	111.73	127.302	115.434
100.66	105.642	117.843	144.787		100.66	93.96	134.898	127.743
100.76	97.4025	113.647	145.7		100.76	107.457	134.998	117.74
100.87	101.222	116.235	144.718		100.87	105.412	137.083	127.727
100.97	105.948	114.295	144.01		100.97	103.052	146.204	121.475
101.08	95.7625	126.04	148.345		101.08	94.96	131.24	120.292
101.18	97.945	111.442	139.51		101.18	93.9	134.951	120.386
101.28	89.5	117.94	148.072		101.28	101.15	129.768	130.376
101.39	100.593	118.355	143.4		101.39	96.76	125.421	123.749
101.49	106.325	117.668	151.765		101.49	98.8675	125.57	109.662
101.6	104.615	117.772	139.435		101.6	107	141.589	112.774
101.7	105.847	119.207	144.265		101.7	100.233	130.366	122.308
101.8	96.1125	107.778	143.352		101.8	101.213	138.868	119.286
101.91	92.8675	117.582	140.708		101.91	93.4975	134.453	115.105
102.01	107.075	116.892	151.812		102.01	104.603	139.09	114.046
102.12	108.745	106.022	149.917		102.12	114.183	123.377	119.126
102.22	99.5825	131.605	147.88		102.22	116.062	129.299	111.71
102.32	100.797	119.2	164.175		102.32	105.145	125.297	115.891
102.43	106.022	113.72	137.2		102.43	106.677	129.917	120.511
102.53	104.207	118.817	137.14		102.53	108.632	126.727	114.787
102.64	93.4825	109.36	140.415		102.64	101.177	137.098	122.706
102.74	90.6775	113.082	147.94		102.74	105.735	118.384	122.655
102.84	101.325	123.578	149.303		102.84	108.453	120.531	127.708
102.95	98.7975	111.07	143.975		102.95	101.032	125.611	113.332
103.05	101.317	113.332	147.465		103.05	104.21	128.654	124.65
103.16	100.295	116.945	133.925		103.16	110.157	129.55	125.944
103.26	91.81	106.782	129.385		103.26	103.808	136.563	124.625
103.37	113.71	110.507	135.36		103.37	105.153	129.305	120.435
103.47	111.427	110.895	138.188		103.47	97.9775	126.312	117.918
103.57	96.925	119.453	150.403		103.57	99.0225	127.211	123.035
103.68	101.022	110.27	139.825		103.68	100.645	135.817	117.55
103.78	93.4475	109.103	140.218		103.78	111.01	136.815	113.168
103.89	99.075	115.345	135.815		103.89	118.763	134.931	112.812
103.99	92.33	117.695	153.572		103.99	113.168	126.697	113.924
104.09	99.6575	114.287	148.827		104.09	95.7	132.345	105.623
104.2	100.03	115.305	141.877		104.2	98.13	130.136	108.853
104.3	92.2425	115.593	143.298		104.3	101.192	126.045	118.175
104.41	105.79	114.793	134.105		104.41	107.787	135.478	115.162
104.51	104.305	111.82	142.165		104.51	101.48	129.858	106.115
104.61	98.2075	125.935	153.025		104.61	108.582	127.144	109.217
104.72	102.132	116.26	150.985		104.72	108.945	126.854	113.75
104.82	94.4225	108.12	134.357		104.82	111.612	131.565	117.804
104.93	102.213	123.763	142.535		104.93	100.305	129.969	106.131
105.03	95.1125	101.468	144.975		105.03	112.472	129.321	106.719
105.13	101.567	111.885	151.55		105.13	113.892	135.924	107.733
105.24	91.745	113.838	143.36		105.24	99.35	135.042	116.26
105.34	100.46	118.01	146.218		105.34	101.29	135.105	114.223
105.45	94.3175	112.48	145.305		105.45	106.882	134.058	119.254
105.55	99.905	106.08	161.458		105.55	103.093	137.013	120.385
105.66	103.912	119.875	138.995		105.66	101.16	139.226	113.719
105.76	106.188	119.1	155.455		105.76	96.8375	139.612	125.22
105.86	104.925	122.37	127.713		105.86	107.043	134.007	112.322
105.97	104.323	117.295	137.59		105.97	104.373	132.97	119.462
106.07	92.09	116.555	141.35		106.07	94.15	134.232	119.093
106.18	103.013	108.92	143.5		106.18	98.18	129.408	120.373
106.28	98.8	123.755	137.827		106.28	90.0925	137.606	117.637
106.38	104.26	118.168	148.585		106.38	94.7625	134.488	105.961
106.49	95.5425	106.095	143.312		106.49	90.6875	133.063	120.793
106.59	113.345	110.935	147.662		106.59	97.195	134.922	113.307
106.7	111.135	127.047	130.618		106.7	102.388	127.812	121.875
106.8	97.865	111.86	143.792		106.8	102.812	124.808	110.765
106.9	111.595	120.995	135.045		106.9	99.935	124.411	126.433
107.01	105.162	109.025	148.347		107.01	105.218	123.217	106.558
107.11	99.9475	117.51	147.495		107.11	109.86	134.155	113.528
107.22	93.385	123.642	147.145		107.22	101.287	132.001	116.21
107.32	106.062	118.095	145.097		107.32	108.642	131.585	116.09
107.43	100.808	121.097	142.312		107.43	109.457	134.669	114.757
107.53	108.388	110.297	136.755		107.53	108.877	128.246	114.415
107.63	105.868	112.382	151.653		107.63	97.4275	125.309	112.575
107.74	104.275	129.19	133.16		107.74	102.422	133.694	119.42
107.84	102.703	127.665	146.675		107.84	105.97	132.936	121.184
107.95	101.075	130.68	127.65		107.95	97.11	139.434	113.323
108.05	89.35	119.43	145.56		108.05	114.365	138.477	119.714
108.15	91.2825	121.028	151.97		108.15	105.778	137.025	122.85
108.26	105.252	115.703	144.662		108.26	102.228	136.152	115.072
108.36	104.56	127.01	137.9		108.36	103.552	135.631	121.582
108.47	101.368	110.255	147.6		108.47	100.675	132.692	121.916
108.57	103.153	113.942	151.222		108.57	117.703	135.904	103.689
108.67	96.51	114.955	134.415		108.67	99.9075	129.315	112.377
108.78	106.43	116.48	143.8		108.78	103.362	137.494	121.789
108.88	100.627	119.68	160.148		108.88	100.96	129.379	114.127
108.99	101.585	111.778	152.113		108.99	106.19	136.685	115.871
109.09	108.965	118.752	140.173		109.09	101.233	137.624	120.451
109.19	110.002	115.15	152.702		109.19	108.405	132.716	113.385
109.3	109.097	120.168	151.705		109.3	114.302	128.261	113.426
109.4	103.877	124.177	147.102		109.4	103.16	138.008	113.339
109.51	94.2475	122.2	151.877		109.51	108.84	132.642	122.359
109.61	100.42	122.722	149.28		109.61	94.9325	127.854	119.62
109.72	96.84	122.108	126.638		109.72	93.1925	131.864	115.778
109.82	91.73	114.838	145.167		109.82	99.0875	133.151	112.481
109.92	102.515	121.705	144.562		109.92	107.09	129.814	121.647
110.03	96.6	122.938	148.045		110.03	102.707	141.239	112.463
110.13	109.795	119.722	159.97		110.13	94.81	130.202	110.138
110.24	96.48	127.215	145.175		110.24	87.49	135.561	116.854
110.34	108.39	114.343	124.205		110.34	89.91	138.82	120.251
110.44	98.92	118.455	152.613		110.44	89.7725	130.298	121.304
110.55	106.612	115.07	159.518		110.55	94.425	130.973	112.01
110.65	100.203	123.287	133.445		110.65	111.215	140.581	114.804
110.76	104.608	133.54	138.67		110.76	105.677	138.049	113.763
110.86	104.315	114.787	145.515		110.86	101.515	130.934	107.342
110.96	109.485	123.022	151.88		110.96	97.48	122.365	119.734
111.07	93.655	103.802	139.78		111.07	101.02	128.867	120.529
111.17	91.5275	122.805	151.602		111.17	99.3825	131.841	117.512
111.28	90.0475	119.485	119.683		111.28	98.4375	129.742	117.752
111.38	118.275	119.41	151.275		111.38	99.665	133.117	110.021
111.48	90.8525	121.142	146.035		111.48	105.812	128.889	120.057
111.59	101.127	115.368	148.11		111.59	96.9475	131.695	116.053
111.69	105.275	118.017	143.88		111.69	100.002	128.741	118.865
111.8	99.82	120.252	125.263		111.8	90.395	120.464	117.073
111.9	100.487	129.505	141.46		111.9	107.605	122.46	119.487
112.01	99.1325	120.185	130.455		112.01	108.653	129.669	118.254
112.11	101.94	113.445	149.308		112.11	112.677	132.614	122.364
112.21	112.865	128.382	152.27		112.21	100.32	128.198	104.064
112.32	99.6375	121.465	138.16		112.32	100.99	128.165	111.96
112.42	104.058	111.545	139.002		112.42	97.9025	128.15	122.55
112.53	106.37	117.16	144.227		112.53	101.56	129.378	122.166
112.63	101.175	123.698	141.847		112.63	106.823	126.612	112.522
112.73	103.43	114.302	148.032		112.73	110.672	134.963	119.583
112.84	95.6025	126.34	135.648		112.84	105.828	123.902	113.891
112.94	99.19	124.72	141.795		112.94	105.278	129.889	107.324
113.05	90.465	120.547	132.202		113.05	106.465	128.26	118.004
113.15	103.755	118.745	148.73		113.15	116.33	132.489	121.647
113.25	88.455	117.498	134.637		113.25	111.455	133.226	122.067
113.36	102.983	115.237	147.007		113.36	106.998	131.263	119.686
113.46	99.5475	117.252	145.225		113.46	99.1375	132.711	116.539
113.57	98.6775	118.453	154.993		113.57	110.36	135.093	120.481
113.67	108.047	119.21	156.735		113.67	108.365	129.015	111.273
113.77	89.3275	119.875	139.157		113.77	121.062	130.51	114.312
113.88	97.45	104.108	138.245		113.88	119.748	126.453	115.635
113.98	102.08	125.597	156.73		113.98	106.805	128.248	109.632
114.09	93.4025	120.575	145.66		114.09	119.972	137.032	118.477
114.19	100.093	121.332	142.542		114.19	109.832	124.569	121.739
114.3	105.775	125.073	144.528		114.3	113.58	131.887	116.531
114.4	102.778	109.112	152.645		114.4	99.52	126.588	108.347
114.5	98.9075	117.692	137.738		114.5	106.507	126.347	120.629
114.61	106.052	126.505	146.312		114.61	113.418	132.438	115.633
114.71	107.43	126.815	147.245		114.71	111.002	131.383	112.202
114.82	108.4	105.305	160.222		114.82	111.99	124.967	113.952
114.92	108.832	124.082	151.097		114.92	106.68	128.53	116.02
115.02	99.9625	113.265	155.588		115.02	108.595	134.527	123.547
115.13	105.82	121.89	158.63		115.13	112.668	132.461	115.813
115.23	110.48	127.725	133.39		115.23	101.287	133.839	118.912
115.34	99.4475	121.815	145.798		115.34	108.308	131.093	121.513
115.44	104.597	119.995	145.357		115.44	107.655	124.478	113.193
115.54	109.013	123.57	138.322		115.54	110.522	130.543	119.79
115.65	93.765	115.203	148.19		115.65	104.362	131.84	104.888
115.75	103.567	120.183	147.385		115.75	115.912	130.72	116.666
115.86	99.725	116.787	142.935		115.86	105.778	133.974	121.649
115.96	104.263	125.435	160.07		115.96	106.205	127.773	120.095
116.06	98.1875	126.555	147.375		116.06	112.308	134.293	120.417
116.17	103.06	122.27	148.33		116.17	98.4675	127.908	120.658
116.27	96.12	112.875	158.795		116.27	104.07	130.39	115.092
116.38	97.74	116.9	147.805		116.38	105.635	131.013	120.662
116.48	105.175	120.642	154.06		116.48	104.612	131.188	117.487
116.59	96.225	119.963	150.407		116.59	102.757	133.738	115.841
116.69	94.9675	113.418	141.59		116.69	109.672	130.906	107.839
116.79	103.868	119.35	125.953		116.79	113.9	131.574	113.695
116.9	97.5525	119.55	163.76		116.9	103.332	133.316	109.843
117	103.267	122.35	141.19		117	97.9775	135.93	118.995
117.11	92.245	115.395	167.423		117.11	96.945	143.256	122.799
117.21	104.055	118.032	152.102		117.21	102.595	130.061	117.384
117.31	109.8	113.26	157.773		117.31	104.075	142.163	119.846
117.42	104.715	121.115	152.778		117.42	95.025	135.721	117.728
117.52	97.8375	118.185	155.71		117.52	103.475	137.982	111.088
117.63	101.86	117.865	139.56		117.63	104.668	123.465	112.107
117.73	95.95	118.703	154.673		117.73	94.29	130.92	119.876
117.83	99.995	131.347	141.43		117.83	98.4075	124.751	111.869
117.94	97.2125	117.037	149.197		117.94	112.108	120.062	114.403
118.04	103.097	125.88	141.157		118.04	102.112	128.679	106.312
118.15	100.938	113.255	156.325		118.15	111.57	118.379	113.725
118.25	102.312	120.585	154.37		118.25	106.082	128.706	112.826
118.35	109.552	123.405	150.257		118.35	115.502	134.014	112.668
118.46	92.22	115.8	139.435		118.46	106.075	134.643	113.923
118.56	103.782	119.483	144.232		118.56	101.138	130.564	118.797
118.67	113.698	127.94	161.875		118.67	107.54	125.627	114.046
118.77	97.1575	122.618	157.355		118.77	102.585	133.912	117.652
118.88	96.8275	116.043	149.873		118.88	103.632	126.887	113.604
118.98	112.043	122.27	149.803		118.98	107.272	132.446	117.534
119.08	98.3625	119.998	163.9		119.08	116.085	129.606	118.565
119.19	109.188	118.795	153.597		119.19	115.29	125.254	120.244
119.29	101.225	126.632	159.382		119.29	96.4025	123.525	106.277
119.4	99.4825	123.31	142.525		119.4	110.725	129.806	118.643
119.5	108.612	130.058	152.757		119.5	108.698	124.927	113.784
119.6	97.355	116.63	162.132		119.6	110.998	126.068	106.273
119.71	88.2675	121.61	160.363		119.71	105.28	129.131	121.347
119.81	98.3425	125.56	154.933		119.81	105.912	125.039	117.376
119.92	110.195	116.843	138.197		119.92	119.862	122.309	114.669
120.02	97.9	119.595	147.535		120.02	113.198	119.331	116.886
120.12	104.862	120.082	140.282		120.12	105.422	127.319	121.841
120.23	105.9	120.237	156.495		120.23	105.985	130.771	117.762
120.33	95.84	125.24	158.275		120.33	113.403	131.32	110.313
120.44	91.955	119.498	157.085		120.44	106.207	129.214	115.865
120.54	103.575	122.983	155.765		120.54	110.97	121.042	119.912
120.64	101.56	120.272	153.445		120.64	106.688	126.079	126.959
120.75	97.39	128.24	137.583		120.75	105.51	122.922	112.352
120.85	104.27	110.243	145.745		120.85	109.903	127.272	125.808
120.96	92.28	126.19	147.505		120.96	97.5275	129.002	110.653
121.06	95.175	123.578	149.803		121.06	103.97	133.214	122.364
121.17	109.745	119.578	146.907		121.17	118.297	125.252	124.197
121.27	100.88	115.528	154.36		121.27	109.782	124.803	118.067
121.37	99.46	124.21	139.1		121.37	108.55	127.699	116.814
121.48	95.96	117.922	134.675		121.48	112.612	125.134	121.013
121.58	92.0525	125.96	144.31		121.58	106.828	137.064	122.562
121.69	100.255	108.515	152.535		121.69	109.147	135.85	119.109
121.79	96.845	128.745	143.202		121.79	104.635	123.896	124.478
121.89	100.618	115.595	140.382		121.89	111.608	126.971	125.326
122	100.595	123.575	152.077		122	109.567	133.944	120.917
122.1	99.8525	123.642	147.025		122.1	120.82	132.96	122.608
122.21	111.685	113.823	145.09		122.21	102.552	128.207	124.019
122.31	100.203	118.895	149.49		122.31	103.025	132.421	128.47
122.41	102.677	125.112	145.507		122.41	106.743	132.955	115.94
122.52	98.575	123.757	137.215		122.52	105.885	139.995	129.901
122.62	107.05	128.423	142.727		122.62	113.453	137.172	117.531
122.73	105.632	107.755	134.972		122.73	106.25	134.676	116.62
122.83	106.81	109.435	155.597		122.83	112.1	131	115.826
122.94	104.418	117.235	143.083		122.94	103.35	133.906	125.115
123.04	107.125	113.515	142.618		123.04	101.355	138.969	120.582
123.14	95.36	117.475	147.095		123.14	115.285	133.141	130.14
123.25	98.7675	112.495	155.15		123.25	102.918	138.806	131.077
123.35	92.645	111.838	155.507		123.35	109.567	135.845	133.62
123.46	95.405	111.3	126.442		123.46	103.067	129.817	122.417
123.56	93.9225	119.838	146.562		123.56	110.46	129.619	121.092
123.66	95.335	110.905	151.113		123.66	102.85	121.999	118.463
123.77	97.835	109.835	144.208		123.77	111.097	127.098	124.254
123.87	82.255	105.688	148.785		123.87	103.08	128.896	117.037
123.98	93.465	92.1025	146.417		123.98	115.275	132.927	125.048
124.08	88.9325	105.375	145.875		124.08	112.513	139.884	121.05
124.18	96.28	97.53	136.93		124.18	110.545	135.274	121.705
124.29	90.1975	101.047	145.528		124.29	114.32	127.811	126.259
124.39	80.5625	101.463	145.062		124.39	112.812	123.978	121.074
124.5	85.4675	96.4475	131.15		124.5	113.007	129.712	127.51
124.6	84.1275	98.0925	145.5		124.6	111.04	131.036	125.921
124.7	80.9625	98.9475	135.955		124.7	110.255	132.511	123.552
124.81	94.91	99.25	137.377		124.81	99.7325	122.713	128.924
124.91	87.6675	95.2925	135.015		124.91	106.078	128.925	125.519
125.02	78.3775	102.515	138.093		125.02	122.353	123.073	119.069
125.12	86.1075	92.9325	145.238		125.12	119.487	132.873	111.935
125.23	80.135	94.3	122.15		125.23	108.53	132.344	117.465
125.33	83.7325	99.1625	131.507		125.33	106.095	124.402	122.445
125.43	82.9775	91.8375	136.435		125.43	95.2075	122.869	117.224
125.54	84.3375	88.595	129.845		125.54	106.043	128.339	111.079
125.64	85.505	83.1375	147.773		125.64	114.75	140.858	112.692
125.75	83.1175	91.8825	129.482		125.75	109.905	129.21	123.232
125.85	84.4775	85.6475	129.68		125.85	93.88	123.763	120.86
125.95	68.775	83.385	130.548		125.95	113.442	124.748	111.293
126.06	72.67	87.04	114.168		126.06	101.198	128.284	120.225
126.16	74.73	84.7475	128.308		126.16	129.47	132.976	116.028
126.27	78.7075	86.975	128.188		126.27	109.922	131.009	115.268
126.37	85.1225	83.755	124.14		126.37	107.832	126.345	117.283
126.47	82.1375	82.79	115.28		126.47	104.737	135.69	120.605
126.58	86.39	85.38	130.958		126.58	107.55	141.311	114.941
126.68	81.2875	82.7725	128.465		126.68	113.04	128.105	121.069
126.79	79.5825	81.5525	137.58		126.79	115.332	122.01	116.606
126.89	81.41	78.2775	124.968		126.89	108.707	134.073	126.009
126.99	78.2975	78.16	125.665		126.99	100.375	120.923	121.772
127.1	83.555	76.04	128.143		127.1	106.808	138.454	120.772
127.2	83.8975	77.6075	121.162		127.2	107.45	127.094	113.196
127.31	77.2175	79.2875	120.095		127.31	115.787	138.423	120.175
127.41	73.405	76.4075	114.627		127.41	109.748	126.564	118.153
127.52	77.79	79.7625	116.713		127.52	109.948	129.521	123.051
127.62	73.6175	66.7675	114.127		127.62	120.532	129.728	120.397
127.72	78.005	77.7275	129.815		127.72	119.35	126.221	122.168
127.83	75.805	73.22	124.528		127.83	107.715	125.146	115.341
127.93	77.97	71.3	125.31		127.93	114.287	124.737	116.216
128.04	69.135	65.13	112.18		128.04	106.055	133.732	116.838
128.14	81.51	72.7225	120.12		128.14	120.605	124.423	126.093
128.24	75.225	72.0675	115.142		128.24	113.782	126.275	118.019
128.35	78.175	65.355	123.01		128.35	113.885	124.315	110.801
128.45	76.47	71.225	126.2		128.45	104.625	132.079	130.483
128.56	74.59	79.9775	110.31		128.56	117.545	125.473	117.011
128.66	77.6825	74.285	122.892		128.66	118.5	129.589	118.562
128.76	71.08	76.235	121.082		128.76	116.665	120.93	121.767
128.87	73.87	74.66	123.468		128.87	116.635	117.1	121.484
128.97	71.96	70.0725	110.125		128.97	111.603	125.618	117.362
129.08	79.38	67.195	115.597		129.08	118.588	126.735	117.591
129.18	79.1875	68.9675	116.795		129.18	111.733	129.742	117.283
129.28	74.6825	67.625	115.73		129.28	103.69	134.537	119.773
129.39	73.8125	68.245	113.968		129.39	108.022	119.92	114.57
129.49	62.2875	69.8775	118.478		129.49	117.188	126.103	117.751
129.6	72.83	70.5525	118.968		129.6	116.715	127.067	126.431
129.7	75.6525	59.6025	110.838		129.7	116.615	125.237	108.484
129.81	75.565	68.835	114.957		129.81	109.688	123.672	121.395
129.91	72.625	64.9675	124.225		129.91	112.157	127.979	124.572
130.01	71.4825	72.1675	106.05		130.01	103.205	127.615	117.524
130.12	68.555	71.105	116.625		130.12	127	133.406	123.401
130.22	75.045	68.1525	115.93		130.22	109.293	134.126	113.993
130.33	79.3225	60.325	120.328		130.33	111.007	123.992	118.996
130.43	79.66	69.48	115.77		130.43	115.597	130.454	115.654
130.53	73.3675	72.835	118.285		130.53	105.838	129.393	111.657
130.64	76.8875	70.1025	122.05		130.64	127.135	136.173	127.635
130.74	65.5875	68.8725	110.713		130.74	122.778	125.496	121.05
130.85	73.58	70.54	108.817		130.85	116.975	134.811	127.731
130.95	73.57	63.0425	119.435		130.95	118.407	138.066	124.035
131.05	75.8825	72.3325	113.522		131.05	113.275	134.568	128.908
131.16	76.8675	60.97	116.052		131.16	123.755	138.153	116.683
131.26	75.17	62.5775	108.16		131.26	109.698	129.136	117.084
131.37	78.555	65.345	117.01		131.37	119.573	128.941	130.49
131.47	74.89	66.5875	117.45		131.47	108.175	135.12	128.832
131.57	79.03	66.5425	116.418		131.57	118.295	136.545	124.399
131.68	75.0375	65.5225	122.885		131.68	116.778	121.556	126.122
131.78	73.43	66.31	114.075		131.78	110.213	128.444	120.928
131.89	74.41	68.5725	104.763		131.89	120.297	129.327	110.613
131.99	72.435	65.925	111.692		131.99	122.985	126.337	125.809
132.1	72.3875	66.505	111.54		132.1	118.368	136.553	122.567
132.2	74.015	63.845	124.15		132.2	120.325	135.004	120.532
132.3	73.1925	66.405	124.305		132.3	119.535	131.048	129.33
132.41	77.625	66.3025	111.85		132.41	118.28	141.894	127.951
132.51	70.725	72.2175	109.375		132.51	116.12	128.067	122.766
132.62	78.1925	63.685	107.75		132.62	112.125	138.891	124.322
132.72	80.2425	67.4625	105.692		132.72	104.882	135.34	118.301
132.82	79.3875	67.685	115.435		132.82	98.595	119.313	118.033
132.93	74.565	70.9925	109.545		132.93	109.177	134.929	113.082
133.03	82.03	62.76	114.392		133.03	109.755	132.649	116.807
133.14	79.295	61.97	107.775		133.14	109.933	128.648	120.066
133.24	81.9875	72.405	116.005		133.24	116.62	131.321	117.994
133.34	78.1125	66.0475	119.608		133.34	116.698	132.409	111.213
133.45	83.275	60.7075	110.272		133.45	114.228	136.969	122.111
133.55	76.525	73.65	114.317		133.55	108.26	136.266	117.928
133.66	78.43	59.825	101.785		133.66	113.45	132.882	120.728
133.76	75.975	59.6275	118.953		133.76	123.185	132.479	117.606
133.86	71.0625	68.6125	117.195		133.86	117.442	135.97	124.364
133.97	78.7275	66.85	122.222		133.97	116.905	136.076	119.705
134.07	75.5725	61.045	110.65		134.07	115.14	133.07	118.513
134.18	82.5025	64.045	109.83		134.18	108.14	138.522	121.352
134.28	73.75	58.1775	115.073		134.28	114.192	134.117	118.507
134.39	71.3675	64.435	103.535		134.39	120.165	123.623	111.3
134.49	68.6975	63.2175	113.585		134.49	120.39	139.725	121.506
134.59	76.2675	70.5525	115.385		134.59	109.403	137.537	128.04
134.7	82.4875	62.75	109.707		134.7	104.808	131.617	115.298
134.8	77.0075	66.5575	117.03		134.8	108.778	136.643	116.238
134.91	73.5975	65.0625	114.343		134.91	124.323	134.814	116.736
135.01	78.645	61.8075	111.448		135.01	119.713	137.759	121.696
135.11	76.7125	66.2825	102.735		135.11	122.112	139.282	120.041
135.22	69.565	66.4525	97.4675		135.22	127.765	135.41	120.543
135.32	71.6075	68.6475	122.795		135.32	129.47	139.17	116.223
135.43	74.715	72.495	115.998		135.43	111.24	140.411	122.483
135.53	67.65	64.71	120.78		135.53	112.683	135.063	121.022
135.63	73.2775	67.585	107.04		135.63	112.302	139.571	113.298
135.74	74.3025	65.9175	106.558		135.74	114.297	133.492	116.04
135.84	73.0425	58.785	98.04		135.84	105.645	133.557	122.51
135.95	74.425	62.0075	115.04		135.95	126.47	146.975	114.117
136.05	70.0225	64.2	111.528		136.05	110.24	138.094	129.822
136.15	69.2525	58.1575	110.593		136.15	120.595	135.147	115.863
136.26	77.2275	63.3475	111.142		136.26	115.61	137.367	124.849
136.36	76.62	65.2775	115.035		136.36	121.305	120.313	113.662
136.47	78.0925	61.485	108.71		136.47	110.787	126.283	122.27
136.57	80.5225	59.9725	113.698		136.57	120.093	130.998	122.986
136.68	77.1075	65.3425	108.162		136.68	118.593	128.615	118.913
136.78	76.5625	64.52	103.36		136.78	119.005	133.84	118.647
136.88	76.825	59.86	105.547		136.88	114.45	134.613	123.728
136.99	75.6925	60.7	107.305		136.99	108.118	141.661	123.141
137.09	77.6125	57.25	114.28		137.09	114.145	132.152	124.783
137.2	68.2	60.9225	104.99		137.2	111.44	141.402	122.621
137.3	77.45	66.7975	110.317		137.3	121.09	123.446	114.707
137.4	73.8025	59.9825	101.078		137.4	114.123	136.429	125.105
137.51	80.265	63.6425	105.987		137.51	112.683	128.216	123.38
137.61	79.415	58.6475	110.705		137.61	113.295	135.329	134.498
137.72	71.78	64.3375	111.373		137.72	116.755	122.194	130.898
137.82	70.695	63.5625	113.127		137.82	110.975	128.833	122.047
137.92	73.07	60.685	110.112		137.92	103.453	126.341	122.374
138.03	80.54	65.2975	102.868		138.03	104.825	130.324	121.306
138.13	76.72	60.81	102.655		138.13	118.785	125.837	110.284
138.24	74.9625	61.115	106.945		138.24	104.825	127.942	116.692
138.34	76.89	60.29	100.43		138.34	105.698	127.318	121.757
138.45	74.8525	69.155	99.905		138.45	117.865	136.006	117.063
138.55	71.7425	64.215	101.312		138.55	122.43	137.687	114.438
138.65	72.28	65.8075	107.828		138.65	116.358	133.296	117.761
138.76	77.0225	61.54	103.77		138.76	115.42	121.564	127.361
138.86	70.3075	61.1175	103.093		138.86	119.42	135.345	134.437
138.97	75.63	64.955	101.037		138.97	114.002	132.02	120.817
139.07	76.9125	59.2375	106.302		139.07	106.2	131.262	116.762
139.17	75.55	58.4775	99.2425		139.17	106.17	135.658	123.365
139.28	73.505	62.8475	102.132		139.28	114.195	140.609	119.226
139.38	78.82	62.255	105.302		139.38	109.53	131.158	123.321
139.49	77.4325	57.37	101.392		139.49	106.515	127.965	126.362
139.59	75.135	66.75	109.095		139.59	122.203	124.508	122.155
139.69	73.565	67.885	96.025		139.69	112.957	133.251	123.436
139.8	74.405	62.61	103.907		139.8	121.963	123.293	119.025
139.9	74.3375	63.88	107.168		139.9	116.71	137.882	121.945
140.01	71.7025	62.295	103.993		140.01	107.55	130.777	121.682
140.11	82.71	63.325	103.745		140.11	101.795	133.505	119.496
140.21	69.6225	64.165	98.3175		140.21	102.6	136.879	113.925
140.32	81.7475	64.1925	96.8475		140.32	109.565	132.018	117.522
140.42	76.4625	62.905	95.83		140.42	117.873	133.617	110.464
140.53	68.2225	65.47	94.435		140.53	127.683	124.384	113.562
140.63	80.79	58.7225	101.54		140.63	112.397	121.837	111.011
140.74	76.4875	63.6875	102.912		140.74	121.155	133.792	121.131
140.84	72.13	68.12	98.4425		140.84	114.103	138.687	117.707
140.94	78.6075	57	96.5625		140.94	107.705	135.603	115.705
141.05	79.495	60.6225	101.31		141.05	118.7	134.609	118.196
141.15	76.5975	61.065	100.392		141.15	112.097	136.915	115.688
141.26	75.065	64.33	98.79		141.26	123.933	123.23	122.226
141.36	79.33	62.6275	101.175		141.36	116.215	132.462	121.465
141.46	78.5925	53.9225	98.4975		141.46	118.213	123.433	115.064
141.57	77.8675	63.405	97.845		141.57	117.665	135.798	119.444
141.67	67.01	59.3025	108.05		141.67	111.358	130.952	110.578
141.78	71.47	63.2675	100.67		141.78	114.345	134.249	107.767
141.88	70.315	66.9325	92.56		141.88	110.355	130.513	121.96
141.98	79.705	60.6225	108.998		141.98	109.81	127.693	115.86
142.09	74.3675	61.565	105.94		142.09	110.385	133.895	125.435
142.19	73.6525	58.27	103.22		142.19	113.81	139.14	113.722
142.3	71.4625	60.9975	96.6		142.3	105.203	142.984	109.21
142.4	80.83	57.2475	93.1075		142.4	103.395	130.432	110.566
142.5	77.8075	62.425	103.968		142.5	111.698	133.947	113.099
142.61	77.39	63.3275	102.105		142.61	111.72	136.226	114.951
142.71	77.45	57.5575	96.6275		142.71	110.87	134.46	114.487
142.82	74.96	59.9625	97.46		142.82	116.767	131.437	112.321
142.92	76.9375	63.83	102.3		142.92	110.802	139.324	113.949
143.03	74.7775	61.4075	103.493		143.03	109.082	137.664	116.702
143.13	77.61	62.37	99.025		143.13	112.7	140.05	120.76
143.23	78.4425	62.235	98.685		143.23	120.89	131.783	111.944
143.34	76.4325	66.885	105.77		143.34	121.515	131.751	119.157
143.44	80.01	63.605	99.6225		143.44	112.177	129.027	105.187
143.55	74.8275	67.0925	109.22		143.55	121.132	127.773	110.05
143.65	80.2075	64.4175	101.403		143.65	117.835	132.482	109.732
143.75	75.485	68.7	95.075		143.75	116.72	135.541	115.44
143.86	76.255	65.06	93.3825		143.86	113.903	128.856	121.308
143.96	69.2125	62.085	105.453		143.96	119.575	134.161	114.301
144.07	74.24	59.855	98.705		144.07	122.395	139.635	120.338
144.17	70.405	63.01	100.347		144.17	128.035	133.452	117.227
144.27	78.985	61.87	101.198		144.27	115.245	125.314	116.324
144.38	79.5175	66.4275	100.147		144.38	116.37	130.674	115.094
144.48	73.785	64.295	105.978		144.48	110	128.287	112.6
144.59	73.955	67.64	96.8		144.59	115.17	138.382	119.937
144.69	73.2325	57.6725	101.168		144.69	114.088	132.554	120.229
144.79	76.0825	68.91	101.588		144.79	126.642	133.417	112.56
144.9	79.2825	65.6125	94.6125		144.9	131.31	141.279	124.479
145	77.2075	62.135	89.6725		145	117.28	136.639	115.462
145.11	76.9725	61.915	98.0525		145.11	117.233	125.621	120.819
145.21	75.09	64.515	101.922		145.21	112.95	133.239	121.183
145.32	73.765	64.66	101.698		145.32	116.028	131.669	121.127
145.42	83.1375	63.02	100.653		145.42	128.292	131.283	121.212
145.52	79.395	70.1425	102.132		145.52	108.67	131.143	124.224
145.63	85.0125	59.5575	100.998		145.63	129.653	131.291	123.107
145.73	77.5925	59.27	104.785		145.73	114.355	131.635	112.87
145.84	67.3575	62.15	103.625		145.84	114.858	141.287	117.013
145.94	76.66	65.45	96.6925		145.94	115.395	125.618	121.258
146.04	70.9075	57.1725	97.985		146.04	110.575	133.345	119.998
146.15	76.225	63.75	101.868		146.15	117.853	125.123	117.803
146.25	79.1875	66.3425	103.48		146.25	113.55	125.989	102.585
146.36	76.545	57.8275	102.82		146.36	124.65	138.05	113.738
146.46	75.2125	58.2975	98.16		146.46	120.115	131.056	108.596
146.56	77.145	55.7075	96.82		146.56	121.412	123.167	117.472
146.67	74.855	63.235	103.67		146.67	115.493	123.635	119.7
146.77	79.1325	65.745	93.8725		146.77	116.153	132.121	122.376
146.88	78.395	61.965	97.0325		146.88	117.472	133.003	109.084
146.98	73.9175	68.7625	103.588		146.98	117.28	120.318	116.846
147.08	80.68	63.5725	98.1725		147.08	124.573	131.715	116.583
147.19	78.07	65.1725	99.1875		147.19	113.44	131.601	117.056
147.29	77.715	62.345	92.915		147.29	120.422	127.263	110.818
147.4	77.01	67.4475	96.2925		147.4	122.095	133.379	109.364
147.5	76.3875	63.1425	107.373		147.5	107.975	123.389	116.779
147.61	73.52	57.8975	93.3725		147.61	114.858	125.359	129.201
147.71	76.3	69.2525	94.15		147.71	112.968	136.271	115.93
147.81	74.995	62.5875	99.03		147.81	115.99	135.867	105.24
147.92	80.6625	71.665	99.1675		147.92	107.993	125.24	108.336
148.02	75.34	58.41	99.7175		148.02	103.3	125.312	124.487
148.13	78.145	70.9025	89.5625		148.13	108.715	130.221	114.141
148.23	75.785	73.95	89.855		148.23	104.782	129.905	116.047
148.33	73.2675	70.25	92.9825		148.33	117.562	115.017	119.535
148.44	74.905	52.325	97.4425		148.44	106.055	123.092	119.426
148.54	80.7775	55.065	96.16		148.54	113.735	126.873	123.003
148.65	77.235	63.2725	97.405		148.65	119.912	128.619	123.297
148.75	69.265	62.465	101.123		148.75	110.86	133.954	121.373
148.85	81.015	67.0325	100.145		148.85	117.213	117.692	116.659
148.96	78.83	69.235	101.993		148.96	116.71	120.606	116.099
149.06	74.05	67.9275	100.165		149.06	112.925	132.363	124.9
149.17	73.05	62.2975	97.1975		149.17	112.513	132.246	117.733
149.27	73.1175	63.7125	102.895		149.27	102.938	130.472	116.399
149.37	75.1675	60.585	89.97		149.37	108.83	128.666	98.6737
149.48	77.8925	70.8125	106.493		149.48	112.373	135.695	111.576
149.58	80.4175	66.2925	99.8325		149.58	114.745	138.979	117.098
149.69	77.19	63.44	99.74		149.69	107.535	132.979	121.996
149.79	73.14	65.3225	100.843		149.79	113.127	131.395	117.847
149.9	82.4225	64.8475	107.537		149.9	106.875	132.457	118.027
150	80.3375	65.5025	107.48		150	108.72	129.892	117.594
150.1	77.12	65.555	97.7325		150.1	114.105	128.024	112.807
150.21	83.5975	74.615	100.683		150.21	107.573	135.741	121.761
150.31	77.295	63.66	99.305		150.31	111.672	134.268	112.1
150.42	80.615	70.8625	96.5075		150.42	113.46	139.887	114.293
150.52	73.8325	66.72	96.6725		150.52	105.683	135.389	121.062
150.62	80.095	67.7375	100.927		150.62	107.088	136.01	121.825
150.73	74.37	66.63	98.9		150.73	97.465	130.021	108.961
150.83	79.3475	68.23	99.0625		150.83	111.088	134.93	123.28
150.94	74.5825	58.805	101.517		150.94	104.79	131.063	116.085
151.04	80.6825	67.4175	99.5525		151.04	117.49	134.641	116.976
151.14	71.2675	63.7925	98.225		151.14	119.57	136.44	126.717
151.25	80.725	66.8675	97.34		151.25	102.213	131.55	118.511
151.35	82.0875	64.395	97.18		151.35	105.817	132.129	116.858
151.46	80.9375	69.145	95.9575		151.46	108.65	132.895	129.141
151.56	75.3175	67.375	102.15		151.56	97.1825	127.418	116.922
151.66	81.2275	65.355	102.23		151.66	99.815	129.329	118.37
151.77	81.5825	57.5125	104.165		151.77	102.578	125.91	118.915
151.87	77.27	70.535	95.98		151.87	102.83	136.01	127.73
151.98	78.8625	63.39	94.625		151.98	116.668	123.92	113.223
152.08	74.785	72.0925	99.8825		152.08	99.51	124.935	108.915
152.19	79.8175	68.695	97.7675		152.19	104.67	133.251	121.71
152.29	74.3925	66.26	99.8275		152.29	100.317	126.966	121.145
152.39	80.6725	69.2525	96.17		152.39	102.975	125.867	118.628
152.5	78.5375	64.3975	97.85		152.5	110.968	123.195	123.14
152.6	74.755	64.525	94.68		152.6	101.93	135.625	131.808
152.71	69.87	62.2125	98.125		152.71	101.36	135.351	121.6
152.81	80.89	76.055	91.905		152.81	111.308	126.884	124.757
152.91	82.1825	66.68	106.123		152.91	106.513	139.382	109.144
153.02	78.025	65.355	94.8725		153.02	110.618	135.832	131.611
153.12	81.6125	74.8475	107.632		153.12	91.95	124.891	118.229
153.23	82.7575	70.055	89.7775		153.23	114.115	133.815	132.038
153.33	75.905	69.6975	92.125		153.33	109.752	123.868	120.435
153.43	84.6925	69.7625	102.332		153.43	104.073	129.227	118.434
153.54	77.57	67.1475	95.365		153.54	104.358	136.218	111.082
153.64	82.2225	61.46	95.625		153.64	96.205	125.526	120.101
153.75	77.1825	69.5125	91.78		153.75	95.02	127.653	118.677
153.85	78.62	69.725	94.605		153.85	106.772	135.553	116.792
153.96	80.525	68.0075	104.593		153.96	103.078	137.792	113.635
154.06	72.9525	65.29	104.013		154.06	104.022	131.774	115.314
154.16	75.5925	67.5525	98.0275		154.16	102.355	135.691	125.636
154.27	77.785	64.6625	98.715		154.27	105.308	131.962	123.566
154.37	73.0275	68.225	102.54		154.37	103.345	135.486	118.737
154.48	78.1675	61.32	98.195		154.48	98.6075	129.655	112.776
154.58	85.5925	61.975	104.147		154.58	104.675	136.105	119.125
154.68	82.565	69.1575	98.5		154.68	108.853	129.379	118.091
154.79	77.4025	71.175	99.3925		154.79	102.66	125.36	114.133
154.89	78.1575	62.99	101.585		154.89	103.627	127.434	122.963
155	77.9675	75.9425	95.6		155	96.0975	131.259	120.416
155.1	75.385	63.9675	96.43		155.1	98.9025	130.9	120.007
155.2	79.3125	64.1925	91.955		155.2	103.623	126.596	121.469
155.31	79.095	68.3125	97.3775		155.31	98.7625	126.056	121.002
155.41	80.4325	72.5625	99.43		155.41	96.1525	129.204	122.15
155.52	75.14	65.23	98.88		155.52	99.94	128.326	114.486
155.62	82.23	63.315	102.47		155.62	105.255	126.41	114.96
155.72	75.5	64.12	98.2075		155.72	110.83	136.01	110.691
155.83	77.675	68.1475	91.7775		155.83	98.8575	139.457	123.174
155.93	83.1325	67.5975	90.17		155.93	110.36	128.256	118.853
156.04	72.5325	73.375	89.2675		156.04	103.808	142.144	120.398
156.14	78.4425	64.65	98.17		156.14	109.08	128.459	121.89
156.25	79.235	63.53	100.968		156.25	107.74	131.419	122.95
156.35	75.4225	70.8825	99.915		156.35	113.677	124.333	120.147
156.45	75.45	70.5925	99.14		156.45	95.2225	121.566	122.989
156.56	78.155	66.175	96.995		156.56	100.92	140.62	124.753
156.66	82.4325	63.1725	100.028		156.66	110.062	138.365	124.712
156.77	83.11	68.475	88.44		156.77	108.582	131.252	123.763
156.87	85.7325	75.14	101.532		156.87	106.058	136.277	124.746
156.97	82.2675	71.57	100.767		156.97	106.222	127.781	131.778
157.08	79.1675	66.3225	97.8075		157.08	105.055	133.749	134.4
157.18	78.065	63.385	101.195		157.18	110.265	126.348	124.033
157.29	77.155	72.1425	105.078		157.29	107.358	123.219	122.073
157.39	82.2175	70.3225	91.395		157.39	113.89	130.029	133.806
157.49	79.4725	71.0625	98.12		157.49	111.623	137.407	126.166
157.6	77.6825	70.1675	99.57		157.6	110.765	130.856	122.451
157.7	82.56	66.62	103.325		157.7	106.015	119.406	127.259
157.81	79.105	65.225	88.5225		157.81	106.868	136.871	119.709
157.91	83.785	66.7725	103.162		157.91	100.123	137.265	117.204
158.01	79.5275	71.86	109.772		158.01	106.745	131.11	130.861
158.12	86.0425	72.06	94.43		158.12	113.195	131.441	132.613
158.22	83.11	67.22	100.677		158.22	109.805	128.512	128.549
158.33	83.395	65.14	88.555		158.33	105.817	141.643	130.333
158.43	73.5225	66.855	101.597		158.43	115.795	131.819	117.84
158.54	78.2	70.37	96.985		158.54	116.745	136.605	139.572
158.64	80.8575	62.3	86.8075		158.64	111.097	146.253	130.617
158.74	80.465	64.2625	95.6325		158.74	119.585	132.215	120.129
158.85	84.015	70.0325	98.7625		158.85	107.078	133.49	128.825
158.95	81.1275	63.8725	98.93		158.95	109.465	131.443	120.467
159.06	86.47	65.3225	102.718		159.06	122.787	135.051	127.433
159.16	84.64	66.1625	104.145		159.16	113.698	128.425	123.039
159.26	75.7225	67.925	99.4675		159.26	98.6175	134.472	118.871
159.37	71.98	70.3925	91.27		159.37	118.34	138.875	132.376
159.47	82.5975	66.285	101.498		159.47	111.535	120.541	125.868
159.58	80.05	71.5575	104.99		159.58	103.445	134.732	123.347
159.68	77.6525	67.5725	93.7675		159.68	111.925	140.382	123.216
159.78	77.485	66.45	98.875		159.78	107.94	131.825	125.829
159.89	73.75	71.1725	91.07		159.89	111.105	140.598	117.296
159.99	83.295	66.4075	96.295		159.99	112.05	135.234	128.911
160.1	79.8725	65.795	103.4		160.1	105.095	147.677	130.977
160.2	82.44	71.65	96.765		160.2	111.675	143.918	124.309
160.3	85.025	71.245	102.34		160.3	102.615	134.888	132.232
160.41	83.935	65.89	88.81		160.41	104.105	132.57	125.868
160.51	78.3375	73.91	92.1125		160.51	102.778	146.693	129.725
160.62	77.0425	73.815	95.7125		160.62	101.42	132.978	124.697
160.72	82.265	63.9575	95.335		160.72	96.74	135.721	126.43
160.83	80.565	65.73	99.775		160.83	96.5875	134.248	126.749
160.93	77.6775	76.465	95.43		160.93	103.578	129.933	126.701
161.03	76.935	72.0475	95.0975		161.03	112.74	131.85	123.171
161.14	75.7625	70.805	110.968		161.14	99.26	133.439	117.536
161.24	75.635	67.205	106.23		161.24	106.847	143.661	117.773
161.35	81.95	69.425	102.84		161.35	112.19	141.682	115.891
161.45	80.155	67.2775	91.1975		161.45	98.9675	149.584	118.03
161.55	83.5375	67.2875	101.578		161.55	103.692	137.767	130.476
161.66	84.265	73.265	97.265		161.66	99.785	142.96	121.012
161.76	81.09	66.77	95.045		161.76	104.13	140.481	124.09
161.87	84.8975	62.765	104.17		161.87	109.025	134.669	133.087
161.97	88.53	73.8	106.243		161.97	101.06	136.469	125.305
162.07	86.9375	66.4725	102.775		162.07	100.718	132.2	122.094
162.18	83.105	64.925	99.8475		162.18	109.203	142.099	124.226
162.28	81.2075	69.9975	92.1525		162.28	112.645	142.986	125.161
162.39	85.57	73.315	103.233		162.39	100.873	140.297	115.233
162.49	78.9375	68.895	97.77		162.49	102.317	138.661	129.81
162.59	83.71	62.8275	98.7125		162.59	94.5325	141.27	122.523
162.7	75.21	60.375	95.795		162.7	113.825	142.382	118.773
162.8	75.4575	63.365	99.5575		162.8	108.275	146.688	119.032
162.91	79.2	63.0725	102.925		162.91	105.382	139.732	122.16
163.01	75.835	69.7975	103.635		163.01	103.72	139.859	110.076
163.12	81.085	68.3825	94.5125		163.12	93.25	137.583	112.18
163.22	84.93	69.55	102.582		163.22	105.743	143.264	119.106
163.32	78.0275	68.76	95.285		163.32	100.87	133.121	110.207
163.43	79.96	72.4975	100.358		163.43	92.8725	131.687	119.796
163.53	82.195	74.4625	99.5125		163.53	89.885	137.847	92.0225
163.64	74.665	68.975	103.047		163.64	91.28	138.123	106.54
163.74	73.6625	66.36	97.515		163.74	105.635	140.559	117.963
163.84	79.53	65.625	107.892		163.84	109.02	145.184	99.0503
163.95	82.4675	68.945	100.468		163.95	95.0175	142.018	119.392
164.05	78.5	66.235	100.575		164.05	97.055	148.138	124.503
164.16	83.02	64.5775	100.172		164.16	99.485	132.647	120.071
164.26	79.91	67.5025	112.802		164.26	104.507	142.813	121.309
164.36	79.955	70.0275	104.123		164.36	96.1025	141.597	120.407
164.47	78.5375	65.7875	102.627		164.47	100.255	142.863	116.786
164.57	71.1025	64.69	99.67		164.57	100.802	144.72	122.094
164.68	80.8775	65.2625	101.338		164.68	102.51	141.934	117.706
164.78	84.3025	71.085	99.6725		164.78	94.9375	135.394	118.802
164.88	85.2825	65.11	101.142		164.88	93	137.626	121.642
164.99	80.035	75.8925	102.16		164.99	105.257	139.129	135.062
165.09	78.77	72.6275	101.103		165.09	91.5975	140.611	119.229
165.2	79.125	66.265	102.41		165.2	99.39	140.968	120.464
165.3	77.615	69.055	105.03		165.3	104.377	131.484	115.987
165.41	86.2175	72.4475	103.405		165.41	100.44	128.071	123.047
165.51	79.2075	73.9925	92.605		165.51	103.403	137.417	124.996
165.61	80.865	67.6125	99.5		165.61	104.49	143.096	117.609
165.72	85.36	73.555	103.257		165.72	103.498	140.613	115.05
165.82	75.965	74.9475	94.2575		165.82	100.36	155.381	122.436
165.93	77.915	71.39	97.105		165.93	99.16	141.032	123.129
166.03	79.1025	68.6225	93.4325		166.03	99.275	133.255	120.585
166.13	84.655	63.3525	104.535		166.13	102.935	142.661	127.103
166.24	83.56	63.7525	99.6925		166.24	95.885	140.012	115.91
166.34	82.35	67.55	105.18		166.34	105.267	131.892	126.472
166.45	82.3725	68.5725	103.832		166.45	98.5925	139.601	118.871
166.55	79.33	70.4325	98.0475		166.55	111.002	142.249	119.992
166.65	82.3625	74.63	95.1975		166.65	100.317	146.919	124.413
166.76	79.075	69.6825	100.625		166.76	108.828	134.296	116.606
166.86	81.74	73.4625	101.055		166.86	108.46	141.296	119.459
166.97	79.55	70.88	97.5675		166.97	92.4475	132.595	119.724
167.07	84.0575	67.2825	100.9		167.07	99.22	142.857	124.739
167.17	86.015	76.8925	92.83		167.17	101.285	139.969	119.141
167.28	76.7775	70.8375	107.89		167.28	99.725	132.258	111.206
167.38	85.185	65.3625	100.01		167.38	92.5	144.81	116.263
167.49	88.2675	66.19	91.52		167.49	101.4	137.093	114.706
167.59	86.68	68.2375	94.3775		167.59	107.907	153.134	114.836
167.7	77.93	70.9225	97.7		167.7	96.21	138.23	124.821
167.8	82.1675	72.2475	96.535		167.8	102.005	140.506	116.186
167.9	85.2325	67.435	95.01		167.9	97.835	131.638	117.965
168.01	77.9825	71.195	98.38		168.01	104.127	127.39	113.062
168.11	78.115	70.28	95.6625		168.11	101.49	152.772	113.96
168.22	82.445	71.515	100.672		168.22	92.98	134.108	113.877
168.32	77.8875	70.225	100.795		168.32	96.87	136.636	120.061
168.42	83.815	65.82	96.2325		168.42	101.593	143.346	125.421
168.53	85.255	67.9125	91.4375		168.53	95.9875	138.898	119.849
168.63	82.235	63.885	98.6625		168.63	98.74	144.52	131.281
168.74	82.95	66.9675	95.2425		168.74	99.1475	146.934	122.707
168.84	76.8275	73.14	102.96		168.84	100.745	143.211	116.888
168.94	79.225	67.82	97.805		168.94	104.075	135.437	118.968
169.05	72.915	70.2125	87.9325		169.05	101.83	138.142	126.366
169.15	76.0275	74.2325	99.9375		169.15	96.455	151.779	130.615
169.26	77.855	65.255	94.1825		169.26	97.4675	143.477	124.661
169.36	78.4575	65.97	89.365		169.36	105.525	145.205	128.683
169.47	85.345	70.0125	94.8375		169.47	106.51	136.525	126.54
169.57	83.5925	71.425	99.4225		169.57	100.41	145.709	124.618
169.67	82.58	67.7325	90.19		169.67	99.89	140.568	117.219
169.78	81.7175	68.38	96.4075		169.78	104.237	151.946	124.465
169.88	86.9475	65.24	93.975		169.88	95.1	143.443	117.662
169.99	84.67	70.785	100.78		169.99	97.3325	146.714	121.645
170.09	80.96	69.9	97.4375		170.09	108.665	146.231	121.147
170.19	82.5375	71.265	91.955		170.19	103.347	149.23	117.536
170.3	74.355	66.125	99.01		170.3	101.37	147.207	123.817
170.4	81.165	64.4825	90.8475		170.4	84.7175	141.915	115.279
170.51	79.98	66.4	95.315		170.51	91.97	143.293	125.1
170.61	83.0325	65.225	93.0475		170.61	95.3	143.424	117.323
170.71	83.475	69.23	91.3275		170.71	97.24	133.22	119.883
170.82	85.1925	64.58	102.3		170.82	103.782	149.28	132.973
170.92	79.615	71.795	89.9325		170.92	89.365	142.897	126.316
171.03	73.7975	69.11	87.13		171.03	93.76	132.543	119.603
171.13	72.2	61.035	96.7925		171.13	96.355	135.379	129.405
171.23	77.655	59.2175	92.655		171.23	92.0175	143.588	127.751
171.34	90.675	58.515	92.415		171.34	95.5725	137.003	137.756
171.44	80.195	63.545	97.04		171.44	98.055	138.551	128.754
171.55	82.545	65.995	88.57		171.55	99.5825	134.878	125.489
171.65	79.03	69.0675	94.2175		171.65	103.69	140.226	123.013
171.76	83.7225	67.02	89.87		171.76	94.25	124.341	126.602
171.86	88.7375	72.285	93.4225		171.86	97.3575	143.594	123.347
171.96	82.8425	63.21	92.4		171.96	84.7075	149.821	128.856
172.07	86.485	63.405	96.27		172.07	102.915	145.346	125.98
172.17	85.6025	69.0575	102.665		172.17	91.1075	148.876	137.187
172.28	90.605	65.0025	89.5375		172.28	99.465	141.795	127.933
172.38	86.525	65.575	99.255		172.38	97.4075	142.674	131.998
172.48	80.3525	62.605	89.9425		172.48	94.47	144.739	114.311
172.59	82.8475	59.05	100.537		172.59	102.525	154.146	118.87
172.69	83.16	63.4475	93.5225		172.69	94.7775	141.877	128.793
172.8	82.5425	59.7575	89.8125		172.8	94.9525	148.449	125.683
172.9	86.9125	65.325	87.5825		172.9	88.77	142.526	137.381
173	82.085	65.765	89.9475		173	92.5175	139.486	118.691
173.11	83.39	62.87	92.085		173.11	70.9975	144.954	130.568
173.21	83.54	64.8675	90.2725		173.21	84.0025	144.796	127.402
173.32	90.445	61.6375	91.4675		173.32	93.6475	151.101	129.256
173.42	80.5525	63.5575	87.315		173.42	91.08	152.128	124.349
173.52	82.2075	62.1175	92.0325		173.52	89.695	148.198	132.677
173.63	76.9225	62.2175	93.1975		173.63	96.2125	140.998	121.519
173.73	85.54	63.86	87.055		173.73	81.14	143.913	125.398
173.84	80.17	57.065	96.4625		173.84	93.43	140.207	133.155
173.94	74.5675	70.7325	82.655		173.94	107.045	145.831	121.593
174.05	81.78	61.97	85.455		174.05	96.92	136.772	127.061
174.15	80.83	63.4075	83.2175		174.15	103.362	142.802	127.773
174.25	79.5325	73.5225	92.0425		174.25	95.8725	147.524	134.534
174.36	84.135	60.53	102.897		174.36	101.805	146.897	119.699
174.46	81.2075	67.66	91.2325		174.46	97.8875	142.828	142.778
174.57	80.82	63.115	94.135		174.57	88.665	144.219	117.602
174.67	82.075	63.9975	90.7825		174.67	85.8725	133.275	119.537
174.77	80.4075	63.6475	95.5575		174.77	102.525	140.782	133.321
174.88	78.7175	65.8025	98.5075		174.88	76.805	137.587	129.804
174.98	85.4525	62.9975	90.235		174.98	101.605	139.477	122.859
175.09	74.1675	64.9625	91.925		175.09	92.965	148.5	125.675
175.19	83.87	62.595	94.2975		175.19	90.34	140.552	130.534
175.29	85.67	60.6675	90.79		175.29	89.255	138.414	126.127
175.4	83.4325	59.255	93.055		175.4	99.8275	144.756	119.29
175.5	79.695	57.8375	96.165		175.5	84.1425	146.219	130.677
175.61	83.5225	62.6125	98.96		175.61	93.135	136.883	126.279
175.71	79.6125	61.7325	97.0075		175.71	91.14	139.515	129.642
175.81	80.17	61.685	89.5125		175.81	103.7	139.63	125.83
175.92	82.2025	59.255	95.195		175.92	99.945	142.512	128.971
176.02	83.27	60.58	105.778		176.02	85.475	138.145	130.91
176.13	86.64	68.77	86.5475		176.13	87.12	137.801	137.507
176.23	84.7125	65.185	97.0425		176.23	81.755	145.198	133.23
176.34	76.005	61.1675	96.0525		176.34	85.1825	141.124	132.567
176.44	79.36	63.375	88.375		176.44	101.57	138.15	133.464
176.54	79.8475	62.865	97.5925		176.54	102.257	142.17	133.627
176.65	85.4725	61.4575	94.695		176.65	83.2775	146.365	132.087
176.75	81.0675	56.4125	91.7425		176.75	101.13	143.893	127.542
176.86	83.2525	63.6825	88.965		176.86	87.265	139.059	131.15
176.96	82.39	61.8175	97.8825		176.96	102.8	138.019	139.136
177.06	80.5675	65.3975	82.655		177.06	104.662	142.691	122.592
177.17	82.3975	64.4775	86.83		177.17	99.59	142.583	120.722
177.27	75.6175	58.42	92.8225		177.27	86.3275	147.438	129.113
177.38	76.325	63.2175	82.7325		177.38	110.615	141.299	129.39
177.48	84.52	61.445	75.1125		177.48	89.795	136.585	126.204
177.58	81.36	55.6575	83.7025		177.58	89.18	145.74	133.194
177.69	80.9675	62.21	80.505		177.69	90.77	147.382	122.013
177.79	82.515	60.93	80.1125		177.79	85.835	146.601	128.072
177.9	81.935	55.0225	78.0275		177.9	92.7075	145.946	126.639
178	79.75	58.275	71.86		178	87.2025	138.141	120.866
178.1	81.5375	60.75	76.04		178.1	102.297	149.387	128.084
178.21	81.515	61.975	71.725		178.21	97.3125	146.76	126.17
178.31	78.7175	61.27	73.0525		178.31	88.455	139.353	131.06
178.42	82.335	59.94	69.125		178.42	92.605	139.462	129.927
178.52	78.4925	59.8525	66.21		178.52	89.44	140.041	133.883
178.63	79.725	60.6125	73.0725		178.63	94.1925	140.701	124.781
178.73	74.495	55.0375	76.765		178.73	96.0325	136.684	122.055
178.83	75.73	67.695	72.7925		178.83	81.4875	149.021	123.946
178.94	85.37	61.195	75.0175		178.94	91.0475	130.501	126.697
179.04	78.225	58.3675	73.7625		179.04	97.055	134.932	127.459
179.15	78.07	63.675	83.2425		179.15	93.6125	145.157	125.364
179.25	74.09	60.23	82.5825		179.25	96.8625	138.504	131.457
179.35	76.665	60.8825	80.7375		179.35	105.625	146.687	130.859
179.46	79.57	62.035	87.8925		179.46	108.002	141.159	128.608
179.56	76.65	59.1425	94.065		179.56	107.125	151.101	127.746
179.67	85.675	64	84.1825		179.67	101.78	151.115	116.381
179.77	77.6775	65.4025	88.8575		179.77	99.525	137.391	121.374
179.87	77.385	57.3425	88.845		179.87	96.5725	137.087	124.308
179.98	78.1875	60.3375	87.665		179.98	97.24	144.523	126.516
180.08	81.44	60.9975	85.9375		180.08	96.2825	142.758	126.623
180.19	78.3275	59.7675	84.7125		180.19	102.362	141.564	126.555
180.29	77.2225	61.015	91.66		180.29	96.3625	141.805	132.914
180.39	81.8525	60.45	82.1275		180.39	88.165	143.721	123.296
180.5	76.255	69.3975	86.575		180.5	91.0375	146.03	135.542
180.6	78.355	60.3575	81.01		180.6	79.63	142.058	129.193
180.71	79.2575	60.0575	87.6575		180.71	93.0475	142.71	129.262
180.81	75.3	61.1975	81.8575		180.81	96.165	146.796	133.956
180.92	81.6525	58.665	86.93		180.92	92.2725	151.325	121.094
181.02	79.6825	52.235	87.7625		181.02	96.2625	152.476	122.652
181.12	76.51	62.57	87.75		181.12	97.71	150.53	120.602
181.23	75.095	56.6825	83.32		181.23	99.975	139.862	126.644
181.33	85.945	64.96	78.4075		181.33	84.6025	135.451	133.491
181.44	76.015	63.3325	89.7975		181.44	92.7075	147.103	124.261
181.54	85.97	59.2675	88.1675		181.54	90.7475	141.016	133.839
181.64	75.11	58.9425	89.45		181.64	96.465	141.931	129.029
181.75	81.33	53.4175	85.0675		181.75	101.153	135.349	125.725
181.85	74.78	62.9	80.325		181.85	93.215	148.799	129.603
181.96	77.695	56.535	86.035		181.96	99.7175	139.504	126.579
182.06	85.26	56.125	79.9225		182.06	96.8175	150.914	124.463
182.16	79.4025	61.435	89.145		182.16	92.285	144.002	122.901
182.27	82.31	61.455	89.7425		182.27	91.5825	145.105	119.508
182.37	82.97	58.2925	87.2875		182.37	91.8825	139.521	124.35
182.48	76.455	67.55	87.3875		182.48	85.1525	154.111	121.335
182.58	76.9	60.6975	81.99		182.58	87.985	133.966	128.756
182.68	79.0475	59.035	88.63		182.68	107.37	141.676	126.184
182.79	81.9275	65.9325	86.71		182.79	105.84	146.018	130.701
182.89	85.3075	66.475	93.17		182.89	96.3775	139.114	125.156
183	80.645	63.5525	94.9525		183	97.74	138.888	119.42
183.1	79.3775	60.145	91.87		183.1	98.645	154.391	125.446
183.21	83.9325	60.57	92.2075		183.21	96.615	144.83	125.504
183.31	87.8575	62.7025	90.7375		183.31	92.0025	158.238	129.135
183.41	83.775	56.9275	85.3025		183.41	94.7625	151.411	126.53
183.52	78.4675	60.0075	93.61		183.52	81.6925	158.463	126.396
183.62	79.26	64.0075	92.2925		183.62	85.6925	137.812	130.232
183.73	88.4	70.1475	88.11		183.73	90.0125	141.666	120.754
183.83	85.4875	74.8675	88.7975		183.83	95.34	147.773	124.377
183.93	85.74	70.1275	94.135		183.93	90.5125	144.844	123.132
184.04	84.1775	77.3875	100.062		184.04	99.0875	133.683	124.545
184.14	82.0775	65.445	89.735		184.14	92.755	142.46	126.061
184.25	93.3775	78.96	97.5525		184.25	87.3825	133.64	127.16
184.35	91.9525	78.6925	96.175		184.35	92.525	142.332	126.327
184.45	85.7175	85.3475	88.345		184.45	86.4575	143.776	124.491
184.56	81.65	82.4725	92.4		184.56	93.115	145.538	125.636
184.66	94.505	83.5425	98.6625		184.66	108.903	143.484	127.404
184.77	92.2475	76.895	92.3925		184.77	87.62	149.433	129.458
184.87	94.9275	79.4575	92.595		184.87	89.41	143.991	132.224
184.98	101.165	74.2675	102.778		184.98	89.7875	149.671	126.834
185.08	100.912	76.7925	105.082		185.08	95.68	142.898	131.928
185.18	92.9775	92.67	95.895		185.18	88.3325	144.513	130.63
185.29	89.2275	90.2975	93.9325		185.29	91.5575	151.525	133.594
185.39	90.0325	89.0425	96.53		185.39	90.36	148.736	127.026
185.5	95.6125	85.5325	96.8225		185.5	98.625	148.672	129.431
185.6	97.305	82.33	96.6875		185.6	93.31	150.189	133.96
185.7	97.56	93.52	99.305		185.7	90.47	145.901	131.032
185.81	101.12	86.0325	107.177		185.81	78.11	141.235	118.153
185.91	94.7475	92.5275	97.945		185.91	92.7825	136.594	128.784
186.02	100.177	97.2975	109.853		186.02	91.77	139.938	135.58
186.12	91.4975	91.0225	106.282		186.12	100.157	144.892	128.928
186.22	103.13	92.0675	114.463		186.22	86.15	142.766	132.297
186.33	99.77	106.275	97.3075		186.33	77.2475	142.526	125.141
186.43	107.573	97.935	105.743		186.43	87.8525	147.237	116.445
186.54	103.615	90.79	108.2		186.54	83.5225	149.001	130.638
186.64	100.787	98.3575	105.737		186.64	88.7975	155.171	128.055
186.74	99.01	99.445	121.353		186.74	89.3025	150.132	125.61
186.85	101.703	105.04	108.778		186.85	86.2275	147.112	124.598
186.95	106.388	99.1175	96.1		186.95	88.62	145.552	126.46
187.06	110.055	107.585	106.138		187.06	91.755	143.144	118.564
187.16	96.57	107.655	123.08		187.16	96.3075	151.59	118.371
187.27	110.435	99.1575	113.485		187.27	98.455	142.385	130.26
187.37	107.603	108.06	109.945		187.37	94.8125	153.672	133.713
187.47	108.155	104.328	118.645		187.47	90.935	148.4	133.093
187.58	105.15	99.0175	124.5		187.58	94.0875	129.655	132.195
187.68	103.86	101.487	97.8075		187.68	97.965	148.622	133.33
187.79	99.3	110.64	106.62		187.79	94.37	142.226	128.525
187.89	98.29	103.18	107.683		187.89	99.785	153.276	132.308
187.99	109.815	117.278	116.4		187.99	98.33	145.898	138.703
188.1	92.8125	109.54	115.28		188.1	86.69	147.708	133.457
188.2	105.13	111.145	118.123		188.2	99.16	150.202	136.536
188.31	115.24	106.838	113.705		188.31	92.02	149.101	130.604
188.41	115.445	114.067	122.745		188.41	93.1375	146.79	127.467
188.51	102.575	112.94	112.835		188.51	88.23	138.457	129.107
188.62	116.162	106.853	121.707		188.62	89.965	131.204	129.147
188.72	108.517	110.013	122.585		188.72	87	139.215	128.735
188.83	103.593	105.297	120.978		188.83	93.585	139.371	119.734
188.93	114.987	117.555	118.785		188.93	91.2075	144.336	126.314
189.03	108.87	118.328	132.315		189.03	83.1225	151.48	130.519
189.14	108.11	115.365	118.825		189.14	82.4675	144.336	127.335
189.24	116.48	103.957	127.085		189.24	95.5325	146.49	129.946
189.35	118.082	111.877	139.107		189.35	92.855	143.977	131.952
189.45	109.965	117.35	134.618		189.45	73.5475	149.571	123.883
189.56	117.297	115.765	116.287		189.56	80.355	137.147	122.478
189.66	105.5	117.545	111.968		189.66	84.875	142.645	132.68
189.76	110.43	110.67	114.282		189.76	82.66	146.441	125.997
189.87	116.265	113.707	124.17		189.87	84.4	146.219	128.081
189.97	111.147	127.155	115.835		189.97	82.81	135.989	132.93
190.08	113.007	114.062	124.052		190.08	90.4375	147.374	125.472
190.18	111.25	111.922	123.248		190.18	84.1725	145.454	132.858
190.28	122.728	110.338	118.888		190.28	86.775	148.78	134.185
190.39	105.037	119.885	121.1		190.39	81.42	139.485	134.684
190.49	110.882	116.047	120.493		190.49	78.575	150.091	132.529
190.6	101.108	105.175	136.053		190.6	88.465	149.602	136.135
190.7	108.728	114.745	123.222		190.7	84.73	147.851	124.505
190.8	114.835	111.895	115.55		190.8	84.5425	139.53	126.683
190.91	114.043	119.445	125.237		190.91	82.26	144.14	133.982
191.01	118.005	122.875	120.257		191.01	90.525	143.341	128.703
191.12	109.195	122.183	131.515		191.12	90.525	141.683	138.588
191.22	110.218	121.875	132.435		191.22	94.5875	141.425	125.173
191.32	98.6675	121.84	114.15		191.32	82.99	142.895	125.346
191.43	96.4775	121.53	133.238		191.43	101.418	147.256	132.964
191.53	117.53	118.537	125.922		191.53	89.1225	143.24	140.589
191.64	113.832	125.3	116.082		191.64	95.5925	145.317	132.405
191.74	115.552	124.64	130.535		191.74	94.96	149.284	133.887
191.85	105.71	122.985	134.778		191.85	95.865	141.538	135.02
191.95	116.142	119.683	114.575		191.95	83.5525	143.713	130.126
192.05	112.83	118.215	120.83		192.05	93.9325	145.78	126.979
192.16	109.035	121.54	119.935		192.16	89.7425	139.919	134.058
192.26	104.355	120.293	129.27		192.26	88.9425	144.539	126.026
192.37	106.38	113.543	135.125		192.37	93.1025	151.381	136.066
192.47	113.578	120.627	132.895		192.47	83.8975	152.394	135.414
192.57	109.502	119.192	104.138		192.57	83.365	138.127	139.039
192.68	106.95	107.785	129.04		192.68	85.325	145.282	130.015
192.78	123.412	122.46	120.507		192.78	90.3675	140.06	130.212
192.89	105.295	123.825	128.748		192.89	95.7	146.517	140.919
192.99	105.57	115.605	135.395		192.99	86.4875	146.193	131.005
193.09	114.38	122.005	133.822		193.09	90.0625	137.602	131.319
193.2	103.377	115.32	131.843		193.2	78.2875	145.41	135.679
193.3	106.168	119.062	138.197		193.3	88.8475	147.063	131.6
193.41	116.157	128.102	144.685		193.41	91.6825	141.607	127.658
193.51	104.31	113.21	127.225		193.51	97.3025	143.385	137.056
193.61	121.1	119.817	130.548		193.61	81.155	142.359	130.9
193.72	117.86	109.21	145.86		193.72	104.862	135.014	143.47
193.82	112.05	128.09	126.498		193.82	99.1275	144.409	135.48
193.93	117.825	121.088	137.423		193.93	87.795	143.776	140.006
194.03	115.287	121.985	130.03		194.03	77.535	147.495	132.906
194.14	114.55	124.748	122.597		194.14	91.53	140.747	135.258
194.24	100.43	114.535	121.743		194.24	83.5	142.84	139.305
194.34	105.853	106.328	131.923		194.34	77.3925	148.86	138.857
194.45	106.76	118.37	121.993		194.45	83.535	143.267	125.174
194.55	116.045	122.185	131.86		194.55	80.3725	139.409	132.507
194.66	103.845	112.052	130.98		194.66	94.3575	135.792	132.972
194.76	116.845	109.373	118.645		194.76	91.9975	142.202	125.431
194.86	109.025	110.985	134.407		194.86	78.57	143.119	139.681
194.97	99.4625	120.653	133.393		194.97	75.975	149.569	134.008
195.07	114.015	123.897	125.485		195.07	82.455	145.495	134.143
195.18	118.49	112.46	133.298		195.18	91.975	142.522	127.823
195.28	115.233	123.655	140.268		195.28	92.6675	148.465	136.54
195.38	107.875	107.677	126.457		195.38	90.895	150.224	130.754
195.49	110.42	116.192	139.035		195.49	91.5675	135.016	133.911
195.59	100.21	121.062	112.483		195.59	81.36	140.122	126.862
195.7	103.125	117.9	136.273		195.7	74.5625	141.966	130.572
195.8	99.6275	114.235	130.71		195.8	96.1675	141.144	122.32
195.9	109.935	118.705	122.465		195.9	82.8625	141.074	128.367
196.01	97.7575	118.022	109.722		196.01	71.5375	138.336	134.305
196.11	108.172	110.752	139.205		196.11	91.1025	148.81	131.27
196.22	98.1125	109.597	136.308		196.22	95.71	149.413	131.439
196.32	104.442	113.325	144.572		196.32	88.0225	146.653	130.419
196.43	105.853	122.877	125.605		196.43	79.19	139.012	135.314
196.53	98.5825	123.032	126.093		196.53	82.8875	149.629	131.791
196.63	105.287	125.87	128.803		196.63	80.8775	139.975	131.738
196.74	102.767	120.323	129.248		196.74	84.16	143.374	126.674
196.84	96.595	122.263	121.653		196.84	76.165	141.202	128.137
196.95	110.28	110.51	132.765		196.95	88.7125	143.127	127.153
197.05	101.312	116.05	134.018		197.05	84.72	134.713	119.072
197.15	100.638	124.135	144.655		197.15	85.865	138.483	126.059
197.26	113.328	104.733	134.702		197.26	82.2525	145.29	129.779
197.36	103.332	124.61	142.613		197.36	78.17	142.884	132.511
197.47	106.132	119.995	124.605		197.47	81.055	142.024	133.872
197.57	113.862	110.575	121.44		197.57	94.8875	149.952	141.373
197.67	95.7	115.638	129.873		197.67	83.8675	150.296	129.124
197.78	102.45	110.252	129.29		197.78	88.2175	145.49	138.375
197.88	99.2825	117.338	128.442		197.88	92.625	154.889	136.447
197.99	109.343	115.297	140.458		197.99	90.19	145.161	130.937
198.09	108.948	114.267	122.38		198.09	83.1525	138.056	134.282
198.19	97.855	119.918	142.692		198.19	83.4475	146.562	134.804
198.3	100.58	110.335	121.635		198.3	93.045	146.344	133.027
198.4	101.343	117.415	131.618		198.4	87.735	154.951	127.938
198.51	106.965	111.918	129.602		198.51	83.5525	142.94	134.189
198.61	112.09	108.843	119.1		198.61	86.78	150.415	129.877
198.72	92.475	116.665	128.84		198.72	88.5675	151.768	127.351
198.82	94.275	122.94	127.922		198.82	80.26	154.659	132.551
198.92	112.95	107.017	134.243		198.92	79.425	140.636	139.133
199.03	100.66	110.752	128.915		199.03	83.2075	138.58	129.2
199.13	91.4175	114.155	153.145		199.13	78.81	139.451	131.417
199.24	102.87	111.418	135.075		199.24	82.4925	145.289	134.185
199.34	106.358	109.782	130.085		199.34	83.8125	134.822	130.508
199.44	105.703	112.905	139.268		199.44	88.5	141.883	124.549
199.55	109.72	106.642	125.56		199.55	78.67	139.141	128.708
199.65	104.618	113.66	130.803		199.65	79.575	147.554	129.853
199.76	113.655	104.257	130.7		199.76	79.77	144.043	135.857
199.86	101.2	114.282	138.127		199.86	85.155	139.386	128.557
199.96	102.228	114.095	130.505		199.96	75.6825	144.277	128.743
200.07	94.025	111.545	152.01		200.07	76.8775	143.988	138.918
200.17	104.82	119.203	143.42		200.17	69.6875	144.78	136.256
200.28	99.5675	116.45	129.088		200.28	75.67	136.839	132.948
200.38	106.218	106.578	116.272		200.38	80.0325	150.029	135.998
200.49	101.957	123.377	138.343		200.49	84.37	144.055	125.363
200.59	103.665	112.097	138.398		200.59	--	138.525	133.12
200.69	100.743	119.718	118.27		200.69	80.735	145.098	131.607
200.8	117.495	111.265	126.498		200.8	82.105	142.04	136.108
200.9	103.562	113.44	132.673		200.9	75.5975	151.266	129.907
201.01	98.63	124.317	129.393		201.01	89.39	146.249	132.41
201.11	107.942	111.08	139.87		201.11	71.2875	137.513	129.036
201.21	91.065	100.6	134.232		201.21	80.8375	147.435	132.89
201.32	103.463	105.525	137.403		201.32	75.0075	138.573	127.925
201.42	102.037	107.382	126.828		201.42	78.145	140.924	141.576
201.53	96.6025	109.132	130.075		201.53	77.8825	144.173	134.097
201.63	106.08	115.445	142.65		201.63	81.1325	145.752	132.146
201.73	107.147	113.032	140.665		201.73	80.22	136.259	136.114
201.84	100.985	119.207	127.425		201.84	78.6525	138.911	125.061
201.94	97.75	120.01	133.78		201.94	80.2325	138.841	131.093
202.05	99.365	107.082	127.95		202.05	86.8475	147.278	131.937
202.15	94.575	105.733	122.455		202.15	79.005	146.94	128.746
202.25	97.63	106.578	125.99		202.25	85.1575	141.251	130.899
202.36	99.3925	115.412	140.572		202.36	82.955	137.049	123.823
202.46	94.9075	110.662	132.16		202.46	78.015	142.931	127.354
202.57	102.04	105.165	122.007		202.57	81.835	144.644	124.153
202.67	106.757	112.707	135.812		202.67	88.8175	144.563	131.606
202.78	108.377	114.93	129.065		202.78	71.505	139.107	126.704
202.88	102.312	114.125	129.822		202.88	76.265	152.68	127.097
202.98	102.35	117.828	134.613		202.98	76.26	144.178	125.615
203.09	90.11	118.755	125.96		203.09	73.295	138.903	122.178
203.19	105.502	104.683	130.912		203.19	71.4025	151.077	128.059
203.3	100.442	112.95	130.958		203.3	79.29	146.758	132.246
203.4	108.495	114.365	131.635		203.4	74.635	144.731	140.169
203.5	110.532	108.985	125.532		203.5	76.9575	144.648	124.804
203.61	106.017	117.373	141.01		203.61	67.3425	147.138	138.434
203.71	104.252	113.475	134.067		203.71	72.495	151.382	128.481
203.82	108.255	117.13	134.298		203.82	72.435	131.543	134.072
203.92	109.392	119.853	145.572		203.92	90.38	139.795	132.756
204.02	106.7	112.528	122.763		204.02	77.035	139.636	144.293
204.13	115.088	111.78	111.69		204.13	79.46	149.022	133.134
204.23	94.4375	118.593	126.683		204.23	73.3325	149.058	129.736
204.34	99.7775	110.96	147.055		204.34	72.89	143.169	137.451
204.44	95.785	113.627	133.567		204.44	72.4625	140.828	129.507
204.54	96.23	110.457	141.035		204.54	65.845	150.422	134.267
204.65	98.2675	114.562	123.297		204.65	60.0225	139.587	141.071
204.75	95	104.802	137.16		204.75	72.2375	144.027	144.992
204.86	96.5625	117.615	130.14		204.86	67.6775	148.202	138.332
204.96	103.983	100.317	119.53		204.96	82.65	122.504	144.514
205.07	101.412	118.225	141.995		205.07	76.75	139.26	144.862
205.17	108.715	117.365	120.825		205.17	71.5	140.098	137.984
205.27	97.1025	110.455	137.702		205.27	77.8275	152.498	132.044
205.38	99.43	113.29	129.928		205.38	81.9425	141.427	139.372
205.48	99.2475	111.605	136.765		205.48	83.415	149.642	145.465
