# Supplementary material for: ParB dynamics and the critical role of the CTD in DNA condensation unveiled by combined force-fluorescence measurements
Source: eLife. 2019 Mar 25;8:e43812. doi: 10.7554/eLife.43812 (PMC6433461; doi:10.7554/eLife.43812)
Supplement: Source code 1. [file elife-43812-code1.ijm]

/************************************************************************************

    Time stamp macro. This ImageJ macro generates a time stamp of the input data 
    based on the acquisition frequency or using input data provided by the user
    Copyright (C) 2016  Cesar L. Pastrana

    This program is free software: you can redistribute it and/or modify
    it under the terms of the GNU General Public License as published by
    the Free Software Foundation, either version 3 of the License, or
    (at your option) any later version.

    This program is distributed in the hope that it will be useful,
    but WITHOUT ANY WARRANTY; without even the implied warranty of
    MERCHANTABILITY or FITNESS FOR A PARTICULAR PURPOSE.  See the
    GNU General Public License for more details.

    You should have received a copy of the GNU General Public License
    along with this program.  If not, see <http://www.gnu.org/licenses/>.

**************************************************************************************/


// Open the sequence of images to build the video
run("Image Sequence...");


/*************** DECLARATIONS AND STAMP CONFIGURATION  *****************/
FREQ = 1;
ms = 0;
s = 0;
m = 0;

// Configuration of the font, color and location locations
// HEIGHT = getHeight();
// WIDTH = getWidth();
Stack.getDimensions(WIDTH , HEIGHT, foo, SLICES, bar) ;
LEFT_MARGIN = WIDTH;
TOP_MARGIN = HEIGHT;
font_size = 14;
setFont("Courier", font_size, "bold");
setColor(255,255,255);


/*********************************************************************/

// Generates the GUI for the selection of the options
Dialog.create("Time stamp configuration");
Dialog.addCheckbox("Automatic labeling (requieres camera's frequency)", false);
Dialog.show();
sel = Dialog.getCheckbox(); // 0 for the input file, 1 for automatic labeling 


// Automocatic labeling based on camera freq. (only for f >= 1Hz)
if(sel == 1)
{
	do
		FREQ = getNumber("Acquisition frequency (> 1Hz):", 1); // Frequency in Hertz
	while(FREQ < 1);
}
// Open the text containing the stamp of each frame
else
{
	pathfile=File.openDialog("Choose the file containing the time stamps for each frame:"); 
	file_stamps = File.openAsString(pathfile);
	times_file = split(file_stamps, "\n");
	n_stamps = times_file.length;
	if(n_stamps < SLICES)
	{
		SLICES = n_stamps;
		showMessage("The number of entries in the text file is not equal to the number of frames!");
	}
}

// Open the images and adds the time stamp
for( i=1; i <= SLICES; i++){
	setSlice(i);
	
	// Filters to apply to the image
	//run("Subtract Background...", "rolling=10");
	//run("Mean...", "radius=2");
	
	if(sel == 1)
		stamp =  toString(m) + ":" +  toString(s);   
	else
		stamp = times_file[i-1];
		
	// By default the stamp is located in the lower right corner
	STRING_WIDTH = getStringWidth(stamp+" ");
	drawString(stamp, LEFT_MARGIN-STRING_WIDTH, TOP_MARGIN);
	
	ms+=1/FREQ;
	if(ms > 0.999)
	{
		ms = 0;
		s++;
	}
	else if( s >= 60 )
	{
		s = 0;
		m++;
	}
}
